# Supplementary material for: Diagnostic Efficacy of FAPI-PET/CT Versus [18F]FDG-PET/CT in Upper-Abdominal Malignancies: A Systematic Review and Meta-Analysis
Source: Diagnostics (Basel). 2026 Feb 9;16(4):520. doi: 10.3390/diagnostics16040520 (PMC12940046; doi:10.3390/diagnostics16040520)
Supplement: Supplementary file 1 [file diagnostics-16-00520-s001.zip]

Archive with 10 entries (10 files):
- Supplementary Figure S1.pdf
- Supplementary Figure S2.pdf
- Supplementary Figure S3.pdf
- Supplementary Figure S4.pdf
- Supplementary Figure S5.pdf
- Supplementary Table S1.xlsx
- Supplementary Table S2.pdf
- Supplementary Table S3.pdf
- Supplementary Table S4.pdf
- Supplementary Table S5.pdf
