# Supplementary material for: Diagnostic Efficacy of FAPI-PET/CT Versus [18F]FDG-PET/CT in Upper-Abdominal Malignancies: A Systematic Review and Meta-Analysis
Source: Diagnostics (Basel). 2026 Feb 9;16(4):520. doi: 10.3390/diagnostics16040520 (PMC12940046; doi:10.3390/diagnostics16040520)
Supplement: Supplementary file 1 [file diagnostics-16-00520-s001.zip › Supplementary Table S1.xlsx]

## Sheet: Search Strategy Table
Supplementary Table S1: Search Strategy
Journal	Title	Authors	Publication Year	Language	Source	PMID	DOI	Public Access	Article Type	Repetition	Reason	Result
Eur J Nucl Med Mol Imaging	Fibroblast imaging of hepatic carcinoma with (68)Ga-FAPI-04 PET/CT: a pilot study in patients with suspected hepatic nodules	Shi X, Xing H, Yang X, Li F, Yao S, Zhang H, Zhao H, Hacker M, Huo L, Li X.	2021	English	PubMed	32468254	10.1007/s00259-020-04882-z	Permission required (PubMed)	Article	Yes	Single imaging experiment	Excluded
Eur J Nucl Med Mol Imaging	Fibroblast imaging of hepatic carcinoma with68Ga-FAPI-04 PET/CT: a pilot study in patients with suspected hepatic nodules	Shi, XM; Xing, HQ; Yang, XB; Li, F; Yao, SB; Zhang, H; Zhao, HT; Hacker, M; Huo, L; Li, X	2021	English	Web of Science	32468254	10.1007/s00259-020-04882-z	Permission required (Web of Science)	Article	Yes	Duplicates (removed)	Excluded
J Nucl Med	Fibroblast Activation Protein-Targeted PET/CT with (68)Ga-FAPI for Imaging IgG4-Related Disease: Comparison to (18)F-FDG PET/CT	Luo Y, Pan Q, Yang H, Peng L, Zhang W, Li F.	2021	English	PubMed	32513902	10.2967/jnumed.120.244723	Open (PubMed)	Article	Yes	Data deficiency	Excluded
J Nucl Med	Fibroblast Activation Protein-Targeted PET/CT with (68)Ga-FAPI for Imaging IgG4-Related Disease: Comparison to (18)F-FDG PET/CT	Luo Y, Pan Q, Yang H, Peng L, Zhang W, Li F.	2021	English	PubMed	32513902	10.2967/jnumed.120.244723	Open (PubMed)	Article	Yes	Duplicates (removed)	Excluded
CLINICAL NUCLEAR MEDICINE	Widespread Metastatic Gastric Signet-Ring Cell Carcinoma Shown by 68Ga-FAPI PET/CT	Fan, CL; Guo, W; Su, GQ; Chen, B; Chen, HJ	2021	English	Web of Science	32804764	10.1097/RLU.0000000000003245	Permission required (Web of Science)	Others	Yes	Other types of articles	Excluded
Rev Endocr Metab Disord	Theranostics in neuroendocrine tumors: an overview of current approaches and future challenges	Refardt J, Hofland J, Kwadwo A, Nicolas GP, Rottenburger C, Fani M, Wild D, Christ E.	2021	English	PubMed	32495250	10.1007/s11154-020-09552-x	Permission required (PubMed)	Others	No	Other types of articles	Excluded
J Nucl Med	Fibroblast Activation Protein-Targeted PET/CT with 68Ga-FAPI for Imaging IgG4-Related Disease: Comparison to 18F-FDG PET/CT	Luo, YP; Pan, QQ; Yang, HX; Peng, LY; Zhang, W; Li, F	2021	English	Web of Science	32513902	10.2967/jnumed.120.244723	Open (Web of Science)	Article	Yes	Duplicates (removed)	Excluded
Clin Nucl Med	Widespread Metastatic Gastric Signet-Ring Cell Carcinoma Shown by 68Ga-FAPI PET/CT	Fan C, Guo W, Su G, Chen B, Chen H.	2021	English	PubMed	32804764	10.1097/RLU.0000000000003245	Permission required (PubMed)	Others	Yes	Duplicates (removed)	Excluded
Eur J Nucl Med Mol Imaging	(68)Ga-NOTA-FAPI-04 PET/CT in a patient with primary gastric diffuse large B cell lymphoma: comparisons with [(18)F] FDG PET/CT	Wang G, Jin X, Zhu H, Wang S, Ding J, Zhang Y, Yang Z, Wang X.	2021	English	PubMed	32632460	10.1007/s00259-020-04946-0	Permission required (PubMed)	Others	No	Other types of articles	Excluded
Cell Mol Gastroenterol Hepatol	(Pro)renin Receptor Knockdown Attenuates Liver Fibrosis Through Inactivation of ERK/TGF-β1/SMAD3 Pathway	Hsieh YC, Lee KC, Lei HJ, Lan KH, Huo TI, Lin YT, Chan CC, Schnabl B, Huang YH, Hou MC, Lin HC.	2021	English	PubMed	34087453	10.1016/j.jcmgh.2021.05.017	Open (PubMed)	Article	No	Fundamental experimental study	Excluded
Eur J Med Genet	A patient with atypical presentation of chronic hepatosteatosis harboring a novel variant in the CPT1A gene	Boonsimma P, Crosby K, Mohan P, Puscasiu E, Tanpaiboon P.	2021	English	PubMed	32781271	10.1016/j.ejmg.2020.104034	Permission required (PubMed)	Others	No	Other types of articles	Excluded
Eur J Nutr	Betaine prevented high-fat diet-induced NAFLD by regulating the FGF10/AMPK signaling pathway in ApoE-/-mice	Chen, WQ; Zhang, XL; Xu, MW; Jiang, LX; Zhou, M; Liu, WJ; Chen, ZJ; Wang, YC; Zou, QY; Wang, LF	2021	English	Web of Science	32808060	10.1007/s00394-020-02362-6	Permission required (Web of Science)	Article	Yes	Duplicates (removed)	Excluded
Nan Fang Yi Ke Da Xue Xue Bao	[1-deoxynojirimycin alleviates liver fibrosis induced by type 2 diabetes in mice]	He X, Sun Z, Ma K, Mei Y.	2021	English	PubMed	34658348	10.12122/j.issn.1673-4254.2021.09.08	Open (PubMed)	Article	No	Fundamental experimental study	Excluded
Eur J Nucl Med Mol Imaging	The superiority of [(68)Ga]-FAPI-04 over [(18)F]-FDG PET/CT in imaging metastatic esophageal squamous cell carcinoma	Liu Q, Shi S, Xu X, Yu X, Song S.	2021	English	PubMed	32857182	10.1007/s00259-020-04997-3	Permission required (PubMed)	Article	No	Other types of tumors	Excluded
Life Sci	3-Bromopyruvate decreased kidney fibrosis and fibroblast activation by suppressing aerobic glycolysis in unilateral ureteral obstruction mice model	Yu H, Zhu J, Chang L, Liang C, Li X, Wang W.	2021	English	PubMed	33577854	10.1016/j.lfs.2021.119206	Permission required (PubMed)	Article	Yes	Irrelevant clinical trials	Excluded
Nat Rev Gastroenterol Hepatol	Molecular and cellular mechanisms of liver fibrosis and its regression	Kisseleva T, Brenner D.	2021	English	PubMed	33128017	10.1038/s41575-020-00372-7	Permission required (PubMed)	Others	No	Other types of articles	Excluded
J Nucl Med	Impact of (68)Ga-FAPI PET/CT Imaging on the Therapeutic Management of Primary and Recurrent Pancreatic Ductal Adenocarcinomas	R?hrich M, Naumann P, Giesel FL, Choyke PL, Staudinger F, Wefers A, Liew DP, Kratochwil C, Rathke H, Liermann J, Herfarth K, J?ger D, Debus J, Haberkorn U, Lang M, Koerber SA.	2021	English	PubMed	33097632	10.2967/jnumed.120.253062	Open (PubMed)	Article	Yes	Single imaging experiment	Excluded
JOURNAL OF NUCLEAR MEDICINE	Impact of 68Ga-FAPI PET/CT Imaging on the Therapeutic Management of Primary and Recurrent Pancreatic Ductal Adenocarcinomas	Röhrich, M; Naumann, P; Giesel, FL; Choyke, PL; Staudinger, F; Wefers, A; Liew, DP; Kratochwil, C; Rathke, H; Liermann, J; Herfarth, K; Jäger, D; Debus, J; Haberkorn, U; Lang, M; Koerber, SA	2021	English	Web of Science	33097632	10.2967/jnumed.120.253062	Open (Web of Science)	Article	Yes	Duplicates (removed)	Excluded
Eur J Nucl Med Mol Imaging	Comparison of PET imaging of activated fibroblasts and (18)F-FDG for diagnosis of primary hepatic tumours: a prospective pilot study	Shi X, Xing H, Yang X, Li F, Yao S, Congwei J, Zhao H, Hacker M, Huo L, Li X.	2021	English	PubMed	33097975	10.1007/s00259-020-05070-9	Permission required (PubMed)	Article	Yes	Risk of bias	Excluded
Vopr Virusol	[Interferonogenic activity of the strain BH-3 duck hepatitis virus type I (Picornaviridae: Avihepatovirus: Avihepatovirus A)]	Nikitina NV, Leonov IK, Yavdoshak LI.	2021	English	PubMed	33993686	10.36233/0507-4088-43	Permission required (PubMed)	Article	No	Fundamental experimental study	Excluded
Eur J Nucl Med Mol Imaging	Comparison of PET imaging of activated fibroblasts and 18F-FDG for diagnosis of primary hepatic tumours: a prospective pilot study	Shi, XM; Xing, HQ; Yang, XB; Li, F; Yao, SB; Jia, CW; Zhao, HT; Hacker, M; Huo, L; Li, X	2021	English	Web of Science	33097975	10.1007/s00259-020-05070-9	Permission required (Web of Science)	Article	Yes	Duplicates (removed)	Excluded
Curr Drug Targets	Targeting Drugs Against Fibroblast Growth Factor(s)-Induced Cell Signaling	Agrawal, S; Maity, S; AlRaawi, Z; Al-Ameer, M; Kumar, TKS	2021	English	Web of Science	33045958	10.2174/1389450121999201012201926	Permission required (Web of Science)	Others	Yes	Other types of articles	Excluded
Eur J Nucl Med Mol Imaging	Imaging fibroblast activation protein in liver cancer: a single-center post hoc retrospective analysis to compare [(68)Ga]Ga-FAPI-04 PET/CT versus MRI and [(18)F]-FDG PET/CT	Guo W, Pang Y, Yao L, Zhao L, Fan C, Ke J, Guo P, Hao B, Fu H, Xie C, Lin Q, Wu H, Sun L, Chen H.	2021	English	PubMed	33179149	10.1007/s00259-020-05095-0	Open (PubMed)	Article	Yes	Included in the analysis	Accepted
Eur J Nucl Med Mol Imaging	Imaging fibroblast activation protein in liver cancer: a single-center post hoc retrospective analysis to compare [68Ga]Ga-FAPI-04 PET/CT versus MRI and [18F]-FDG PET/CT	Guo, W; Pang, YZ; Yao, LL; Zhao, L; Fan, CL; Ke, JP; Guo, P; Hao, B; Fu, H; Xie, CR; Lin, Q; Wu, H; Sun, L; Chen, HJ	2021	English	Web of Science	33179149	10.1007/s00259-020-05095-0	Permission required (Web of Science)	Article	Yes	Duplicates (removed)	Excluded
ARCHIVES OF BIOCHEMISTRY AND BIOPHYSICS	Scaffold dependent role of the inositol 5′-phosphatase SHIP2, in regulation of oxidative stress induced apoptosis	Azzi, A	2021	English	Web of Science	33181128	10.1016/j.abb.2020.108667	Permission required (Web of Science)	Article	Yes	Duplicates (removed)	Excluded
Eur J Nucl Med Mol Imaging	Biodistribution, pharmacokinetics, dosimetry of [68Ga]Ga-DOTA.SA.FAPi, and the head-to-head comparison with [18F]F-FDG PET/CT in patients with various cancers	Ballal, S; Yadav, MP; Moon, ES; Kramer, VS; Roesch, F; Kumari, S; Tripathi, M; ArunRaj, ST; Sarswat, S; Bal, C	2021	English	Web of Science	33244617	10.1007/s00259-020-05132-y	Permission required (Web of Science)	Article	Yes	Duplicates (removed)	Excluded
Curr Drug Targets	Targeting Drugs Against Fibroblast Growth Factor(s)-Induced Cell Signaling	Agrawal S, Maity S, AlRaawi Z, Al-Ameer M, Kumar TKS.	2021	English	PubMed	33045958	10.2174/1389450121999201012201926	Permission required (PubMed)	Others	Yes	Duplicates (removed)	Excluded
Radiology	Comparison of (68)Ga-FAPI and (18)F-FDG Uptake in Gastric, Duodenal, and Colorectal Cancers	Pang Y, Zhao L, Luo Z, Hao B, Wu H, Lin Q, Sun L, Chen H.	2021	English	PubMed	33258746	10.1148/radiol.2020203275	Open (PubMed)	Article	Yes	Included in the analysis	Accepted
Radiology	Comparison of 68Ga-FAPI and 18F-FDG Uptake in Gastric, Duodenal, and Colorectal Cancers	Pang, YZ; Zhao, L; Luo, ZM; Hao, B; Wu, H; Lin, Q; Sun, L; Chen, HJ	2021	English	Web of Science	33258746	10.1148/radiol.2020203275	Open (Web of Science)	Article	Yes	Duplicates (removed)	Excluded
Nature	A molecular single-cell lung atlas of lethal COVID-19	Melms JC, Biermann J, Huang H, Wang Y, Nair A, Tagore S, Katsyv I, Rendeiro AF, Amin AD, Schapiro D, Frangieh CJ, Luoma AM, Filliol A, Fang Y, Ravichandran H, Clausi MG, Alba GA, Rogava M, Chen SW, Ho P, Montoro DT, Kornberg AE, Han AS, Bakhoum MF, Anandasabapathy N, Suárez-Farias M, Bakhoum SF, Bram Y, Borczuk A, Guo XV, Lefkowitch JH, Marboe C, Lagana SM, Del Portillo A, Tsai EJ, Zorn E, Markow…	2021	English	PubMed	33915568	10.1038/s41586-021-03569-1	Open (PubMed)	Article	No	Irrelevant clinical trials	Excluded
Toxicol Sci	2,3,7,8-Tetrachlorodibenzo-p-Dioxin (TCDD)-Inducible Poly-ADP-Ribose Polymerase (TIPARP/PARP7) Catalytic Mutant Mice (TiparpH532A) Exhibit Increased Sensitivity to TCDD-Induced Hepatotoxicity and Lethality	Hutin D, Long AS, Sugamori K, Shao P, Singh SK, Rasmussen M, Olafsen NE, Pettersen S, Grimaldi G, Grant DM, Matthews J.	2021	English	PubMed	34129049	10.1093/toxsci/kfab075	Open (PubMed)	Article	No	Fundamental experimental study	Excluded
Acta Pharm Sin B	3D disorganization and rearrangement of genome provide insights into pathogenesis of NAFLD by integrated Hi-C, Nanopore, and RNA sequencing	Xu L, Yin L, Qi Y, Tan X, Gao M, Peng J.	2021	English	PubMed	34729306	10.1016/j.apsb.2021.03.022	Open (PubMed)	Article	No	Fundamental experimental study	Excluded
Cancer Lett	FGF21 in obesity and cancer: New insights	Lu W, Li X, Luo Y.	2021	English	PubMed	33264641	10.1016/j.canlet.2020.11.026	Open (PubMed)	Others	Yes	Other types of articles	Excluded
Biomaterials	3D scaffold-free microlivers with drug metabolic function generated by lineage-reprogrammed hepatocytes from human fibroblasts	Lu Z, Priya Rajan SA, Song Q, Zhao Y, Wan M, Aleman J, Skardal A, Bishop C, Atala A, Lu B.	2021	English	PubMed	33461059	10.1016/j.biomaterials.2021.120668	Permission required (PubMed)	Article	No	Fundamental experimental study	Excluded
Cancer Lett	FGF21 in obesity and cancer: New insights	Lu W, Li X, Luo Y.	2021	English	PubMed	33264641	10.1016/j.canlet.2020.11.026	Open (PubMed)	Others	Yes	Duplicates (removed)	Excluded
Life Sci	3-Bromopyruvate decreased kidney fibrosis and fibroblast activation by suppressing aerobic glycolysis in unilateral ureteral obstruction mice model	Yu, HL; Zhu, JB; Chang, LY; Liang, CZ; Li, XH; Wang, W	2021	English	Web of Science	33577854	10.1016/j.lfs.2021.119206	Permission required (Web of Science)	Article	Yes	Duplicates (removed)	Excluded
J Lipid Res	A simple, rapid, and sensitive fluorescence-based method to assess triacylglycerol hydrolase activity	Rajan S, de Guzman HC, Palaia T, Goldberg IJ, Hussain MM.	2021	English	PubMed	34508728	10.1016/j.jlr.2021.100115	Open (PubMed)	Article	No	Irrelevant clinical trials	Excluded
Endocr Connect	4-Phenylbutyric acid improves free fatty acid-induced hepatic insulin resistance in vivo	Pereira S, Moore J, Li JX, Yu WQ, Ghanim H, Vlavcheski F, Joseph YD, Dandona P, Volchuk A, Cummins CL, Tsiani E, Giacca A.	2021	English	PubMed	34319253	10.1530/EC-21-0248	Open (PubMed)	Article	Yes	Fundamental experimental study	Excluded
Endocr Connect	4-Phenylbutyric acid improves free fatty acid-induced hepatic insulin resistance in vivo	Pereira, S; Moore, J; Li, JX; Yu, WQ; Ghanim, H; Vlavcheski, F; Joseph, YD; Dandona, P; Volchuk, A; Cummins, CL; Tsiani, E; Giacca, A	2021	English	Web of Science	34319253	10.1530/EC-21-0248	Open (Web of Science)	Article	Yes	Duplicates (removed)	Excluded
Clin Nucl Med	Intense Diffuse Uptake of 68Ga-FAPI-04 in the Breasts Found by PET/CT in a Patient With Advanced Nasopharyngeal Carcinoma	Wang, LJ; Zhang, Y; Wu, HB	2021	English	Web of Science	33351506	10.1097/RLU.0000000000003487	Permission required (Web of Science)	Others	Yes	Other types of articles	Excluded
Clin Nucl Med	Intense Diffuse Uptake of 68Ga-FAPI-04 in the Breasts Found by PET/CT in a Patient With Advanced Nasopharyngeal Carcinoma	Wang LJ, Zhang Y, Wu HB.	2021	English	PubMed	33351506	10.1097/RLU.0000000000003487	Permission required (PubMed)	Others	Yes	Duplicates (removed)	Excluded
Clin Nucl Med	68Ga-FAPI PET/CT Versus 68Ga-DOTATATE PET/CT in the Evaluation of a Patient With Neuroendocrine Tumor	Kömek, H; Gundogan, C; Can, CA	2021	English	Web of Science	33351508	10.1097/RLU.0000000000003490	Permission required (Web of Science)	Others	Yes	Duplicates (removed)	Excluded
Clin Nucl Med	68Ga-FAPI PET/CT Versus 68Ga-DOTATATE PET/CT in the Evaluation of a Patient With Neuroendocrine Tumor	Kmek H, Gündoan C, Can C.	2021	English	PubMed	33351508	10.1097/RLU.0000000000003490	Permission required (PubMed)	Others	Yes	Duplicates (removed)	Excluded
Clin Nucl Med	68Ga-FAPI PET/CT Versus 68Ga-DOTATATE PET/CT in the Evaluation of a Patient With Neuroendocrine Tumor	K?mek H, Gündo?an C, Can C.	2021	English	PubMed	33351508	10.1097/RLU.0000000000003490	Permission required (PubMed)	Others	Yes	Other types of articles	Excluded
Biochim Biophys Acta Mol Basis Dis	Diabetic fibrosis	Tuleta, I; Frangogiannis, NG	2021	English	Web of Science	33378699	10.1016/j.bbadis.2020.166044	Open (Web of Science)	Others	Yes	Duplicates (removed)	Excluded
Biochim Biophys Acta Mol Basis Dis	Diabetic fibrosis	Tuleta I, Frangogiannis NG.	2021	English	PubMed	33378699	10.1016/j.bbadis.2020.166044	Open (PubMed)	Others	Yes	Other types of articles	Excluded
Stem Cells	Robust parameter design of human induced pluripotent stem cell differentiation protocols defines lineage-specific induction of anterior-posterior gut tube endodermal cells	Yasui R, Sekine K, Yamaguchi K, Furukawa Y, Taniguchi H.	2021	English	PubMed	33400835	10.1002/stem.3326	Permission required (PubMed)	Others	Yes	Duplicates (removed)	Excluded
Stem Cells	Robust parameter design of human induced pluripotent stem cell differentiation protocols defines lineage-specific induction of anterior-posterior gut tube endodermal cells	Yasui R, Sekine K, Yamaguchi K, Furukawa Y, Taniguchi H.	2021	English	PubMed	33400835	10.1002/stem.3326	Permission required (PubMed)	Others	Yes	Other types of articles	Excluded
Eur J Nucl Med Mol Imaging	Role of [(68)Ga]Ga-DOTA-FAPI-04 PET/CT in the evaluation of peritoneal carcinomatosis and comparison with [(18)F]-FDG PET/CT	Zhao L, Pang Y, Luo Z, Fu K, Yang T, Zhao L, Sun L, Wu H, Lin Q, Chen H.	2021	English	PubMed	33415432	10.1007/s00259-020-05146-6	Permission required (PubMed)	Article	Yes	Duplicates (removed)	Excluded
EUROPEAN JOURNAL OF NUCLEAR MEDICINE AND MOLECULAR IMAGING	Role of [68Ga]Ga-DOTA-FAPI-04 PET/CT in the evaluation of peritoneal carcinomatosis and comparison with [18F]-FDG PET/CT	Zhao, L; Pang, YZ; Luo, ZM; Fu, KL; Yang, TT; Zhao, L; Sun, L; Wu, H; Lin, Q; Chen, HJ	2021	English	Web of Science	33415432	10.1007/s00259-020-05146-6	Permission required (Web of Science)	Article	Yes	Other types of tumors	Excluded
Endocrinology	Explaining Divergent Observations Regarding Osteocalcin/GPRC6A Endocrine Signaling	Pi, M; Nishimoto, SK; Quarles, LD	2021	English	Web of Science	33474566	10.1210/endocr/bqab011	Open (Web of Science)	Others	Yes	Other types of articles	Excluded
Endocrinology	Explaining Divergent Observations Regarding Osteocalcin/GPRC6A Endocrine Signaling	Pi M, Nishimoto SK, Darryl Quarles L.	2021	English	PubMed	33474566	10.1210/endocr/bqab011	Open (PubMed)	Others	Yes	Duplicates (removed)	Excluded
CANCERS	Understanding and Targeting Natural Killer Cell-Cancer-Associated Fibroblast Interactions in Pancreatic Ductal Adenocarcinoma	Malchiodi, ZX; Weiner, LM	2021	English	Web of Science	33499238	10.3390/cancers13030405	Open (Web of Science)	Others	Yes	Other types of articles	Excluded
Cancers (Basel)	Understanding and Targeting Natural Killer Cell-Cancer-Associated Fibroblast Interactions in Pancreatic Ductal Adenocarcinoma	Malchiodi ZX, Weiner LM.	2021	English	PubMed	33499238	10.3390/cancers13030405	Open (PubMed)	Others	Yes	Duplicates (removed)	Excluded
Front Cardiovasc Med	Pivotal Role of TGF-β/Smad Signaling in Cardiac Fibrosis: Non-coding RNAs as Effectual Players	Saadat, S; Noureddini, M; Mahjoubin-Tehran, M; Nazemi, S; Shojaie, L; Aschner, M; Maleki, B; Abbasi-kolli, M; Moghadam, HR; Alani, B; Mirzaei, H	2021	English	Web of Science	33569393	10.3389/fcvm.2020.588347	Open (Web of Science)	Others	Yes	Other types of articles	Excluded
Front Cardiovasc Med	Pivotal Role of TGF-β/Smad Signaling in Cardiac Fibrosis: Non-coding RNAs as Effectual Players	Saadat S, Noureddini M, Mahjoubin-Tehran M, Nazemi S, Shojaie L, Aschner M, Maleki B, Abbasi-Kolli M, Rajabi Moghadam H, Alani B, Mirzaei H.	2021	English	PubMed	33569393	10.3389/fcvm.2020.588347	Open (PubMed)	Others	Yes	Duplicates (removed)	Excluded
Eur J Hybrid Imaging	68Ga-FAPI-04 PET/MR is helpful in differential diagnosis of pancreatitis from pancreatic malignancy compared to 18F-FDG PET/CT: a case report	Shou, Y; Xue, QY; Yuan, JM; Zhao, J	2021	English	Web of Science	34181149	10.1186/s41824-021-00106-1	Open (Web of Science)	Article	Yes	Duplicates (removed)	Excluded
EUROPEAN JOURNAL OF HYBRID IMAGING	68Ga-FAPI-04 PET/MR is helpful in differential diagnosis of pancreatitis from pancreatic malignancy compared to 18F-FDG PET/CT: a case report	Shou, Y; Xue, QY; Yuan, JM; Zhao, J	2021	English	Web of Science	34181149	10.1186/s41824-021-00106-1	Open (Web of Science)	Article	Yes	Duplicates (removed)	Excluded
CANCERS	Targeting and Reprograming Cancer-Associated Fibroblasts and the Tumor Microenvironment in Pancreatic Cancer	Sunami, Y; Böker, V; Kleeff, J	2021	English	Web of Science	33572223	10.3390/cancers13040697	Open (Web of Science)	Others	Yes	Other types of articles	Excluded
Cancers (Basel)	Targeting and Reprograming Cancer-Associated Fibroblasts and the Tumor Microenvironment in Pancreatic Cancer	Sunami Y, B?ker V, Kleeff J.	2021	English	PubMed	33572223	10.3390/cancers13040697	Open (PubMed)	Others	Yes	Duplicates (removed)	Excluded
Int J Environ Res Public Health	Effect of Various Exercise Regimens on Selected Exercise-Induced Cytokines in Healthy People	Domin R, Dadej D, Pytka M, Zybek-Kocik A, Ruchaa M, Guzik P.	2021	English	PubMed	33572495	10.3390/ijerph18031261	Open (PubMed)	Others	Yes	Other types of articles	Excluded
Int J Environ Res Public Health	Effect of Various Exercise Regimens on Selected Exercise-Induced Cytokines in Healthy People	Domin R, Dadej D, Pytka M, Zybek-Kocik A, Rucha?a M, Guzik P.	2021	English	PubMed	33572495	10.3390/ijerph18031261	Open (PubMed)	Others	Yes	Duplicates (removed)	Excluded
Clin Nucl Med	Immunoglobulin G4-Related Sclerosing Cholangitis Revealed by 68Ga-FAPI PET/MR	Qin, CX; Yang, L; Ruan, WW; Shao, FQ; Lan, XL	2021	English	Web of Science	33630803	10.1097/RLU.0000000000003552	Permission required (Web of Science)	Others	Yes	Other types of articles	Excluded
Eur J Nucl Med Mol Imaging	Non-malignant findings of focal (68)Ga-FAPI-04 uptake in pancreas	Zhang X, Song W, Qin C, Liu F, Lan X.	2021	English	PubMed	33452634	10.1007/s00259-021-05194-6	Permission required (PubMed)	Article	Yes	Study of benign conditions	Excluded
EUROPEAN JOURNAL OF NUCLEAR MEDICINE AND MOLECULAR IMAGING	Non-malignant findings of focal 68Ga-FAPI-04 uptake in pancreas	Zhang, X; Song, WY; Qin, CX; Liu, F; Lan, XL	2021	English	Web of Science	33452634	10.1007/s00259-021-05194-6	Permission required (Web of Science)	Article	Yes	Duplicates (removed)	Excluded
Clin Nucl Med	Immunoglobulin G4-Related Sclerosing Cholangitis Revealed by 68Ga-FAPI PET/MR	Qin C, Yang L, Ruan W, Shao F, Lan X.	2021	English	PubMed	33630803	10.1097/RLU.0000000000003552	Permission required (PubMed)	Others	Yes	Duplicates (removed)	Excluded
JOURNAL OF CELL COMMUNICATION AND SIGNALING	Activated fibroblasts enhance cancer cell migration by microvesicles-mediated transfer of Galectin-1	Toti, A; Santi, A; Pardella, E; Nesi, I; Tomasini, R; Mello, T; Paoli, P; Caselli, A; Cirri, P	2021	English	Web of Science	34021474	10.1007/s12079-021-00624-4	Open (Web of Science)	Article	No	Irrelevant clinical trials	Excluded
Adv Sci (Weinh)	A Combined Model of Human iPSC-Derived Liver Organoids and Hepatocytes Reveals Ferroptosis in DGUOK Mutant mtDNA Depletion Syndrome	Guo J, Duan L, He X, Li S, Wu Y, Xiang G, Bao F, Yang L, Shi H, Gao M, Zheng L, Hu H, Liu X.	2021	English	PubMed	34026460	10.1002/advs.202004680	Open (PubMed)	Article	No	Fundamental experimental study	Excluded
EUROPEAN JOURNAL OF IMMUNOLOGY	A conserved pathway of transdifferentiation in murine Kupffer cells	Li X, Hollingshead N, Lampert S, Truong CD, Li W, Niu J, Crispe IN, Soysa R.	2021	English	PubMed	34324208	10.1002/eji.202049124	Open (PubMed)	Article	Yes	Fundamental experimental study	Excluded
EUROPEAN JOURNAL OF IMMUNOLOGY	A conserved pathway of transdifferentiation in murine Kupffer cells	Li, XY; Hollingshead, N; Lampert, S; Truong, CD; Li, WY; Niu, JQ; Crispe, IN; Soysa, R	2021	English	Web of Science	34324208	10.1002/eji.202049124	Open (Web of Science)	Article	Yes	Duplicates (removed)	Excluded
J Ethnopharmacol	A Citrullus colocynthis fruit extract acutely enhances insulin-induced GLUT4 translocation and glucose uptake in adipocytes by increasing PKB phosphorylation	Drissi F, Lahfa F, Gonzalez T, Peiretti F, Tanti JF, Haddad M, Fabre N, Govers R.	2021	English	PubMed	33418030	10.1016/j.jep.2020.113772	Permission required (PubMed)	Article	No	Fundamental experimental study	Excluded
JOURNAL OF CELL SCIENCE	The p.E152K-STIM1 mutation deregulates Ca2+ signaling contributing to chronic pancreatitis	Burgos, M; Philippe, R; Antigny, F; Buscaglia, P; Masson, E; Mukherjee, S; Dubar, P; Le Maréchal, C; Campeotto, F; Lebonvallet, N; Frieden, M; Llopis, J; Domingo, B; Stathopulos, PB; Ikura, M; Brooks, W; Guida, W; Chen, JM; Ferec, C; Capiod, T; Mignen, O	2021	English	Web of Science	33468626	10.1242/jcs.244012	Open (Web of Science)	Article	Yes	Duplicates (removed)	Excluded
EXPERT OPINION ON DRUG DELIVERY	Research progress in tumor targeted immunotherapy	Fang, YL; Yu, AH; Ye, L; Zhai, GX	2021	English	Web of Science	33507117	10.1080/17425247.2021.1882992	Permission required (Web of Science)	Others	No	Other types of articles	Excluded
EJNMMI Phys	A methodological investigation of healthy tissue, hepatocellular carcinoma, and other lesions with dynamic (68)Ga-FAPI-04 PET/CT imaging	Geist BK, Xing H, Wang J, Shi X, Zhao H, Hacker M, Sang X, Huo L, Li X.	2021	English	PubMed	33483880	10.1186/s40658-021-00353-y	Open (PubMed)	Article	Yes	Single imaging experiment	Excluded
EJNMMI Phys	A methodological investigation of healthy tissue, hepatocellular carcinoma, and other lesions with dynamic 68Ga-FAPI-04 PET/CT imaging	Geist, BK; Xing, HQ; Wang, JN; Shi, XM; Zhao, HT; Hacker, M; Sang, XT; Huo, L; Li, X	2021	English	Web of Science	33483880	10.1186/s40658-021-00353-y	Open (Web of Science)	Article	Yes	Duplicates (removed)	Excluded
Hepatology	A Mammalian Target of Rapamycin-Perilipin 3 (mTORC1-Plin3) Pathway is essential to Activate Lipophagy and Protects Against Hepatosteatosis	Garcia-Macia M, Santos-Ledo A, Leslie J, Paish HL, Collins AL, Scott RS, Watson A, Burgoyne RA, White S, French J, Hammond J, Borthwick LA, Mann J, Bolaos JP, Korolchuk VI, Oakley F, Mann DA.	2021	English	PubMed	34233024	10.1002/hep.32048	Open (PubMed)	Article	Yes	Fundamental experimental study	Excluded
Genes Dev	A feed-forward regulatory loop in adipose tissue promotes signaling by the hepatokine FGF21	Han MS, Perry RJ, Camporez JP, Scherer PE, Shulman GI, Gao G, Davis RJ.	2021	English	PubMed	33334822	10.1101/gad.344556.120	Open (PubMed)	Article	No	Fundamental experimental study	Excluded
Diabetes	A High-Fat Diet Attenuates AMPK α1 in Adipocytes to Induce Exosome Shedding and Nonalcoholic Fatty Liver Development In Vivo	Yan C, Tian X, Li J, Liu D, Ye D, Xie Z, Han Y, Zou MH.	2021	English	PubMed	33262120	10.2337/db20-0146	Open (PubMed)	Article	No	Fundamental experimental study	Excluded
Nat Commun	A human multi-lineage hepatic organoid model for liver fibrosis	Guan Y, Enejder A, Wang M, Fang Z, Cui L, Chen SY, Wang J, Tan Y, Wu M, Chen X, Johansson PK, Osman I, Kunimoto K, Russo P, Heilshorn SC, Peltz G.	2021	English	PubMed	34686668	10.1038/s41467-021-26410-9	Open (PubMed)	Article	No	Fundamental experimental study	Excluded
Hepatology	A Mammalian Target of Rapamycin-Perilipin 3 (mTORC1-Plin3) Pathway is essential to Activate Lipophagy and Protects Against Hepatosteatosis	Garcia-Macia, M; Santos-Ledo, A; Leslie, J; Paish, HL; Collins, AL; Scott, RS; Watson, A; Burgoyne, RA; White, S; French, J; Hammond, J; Borthwick, LA; Mann, J; Bolaños, JP; Korolchuk, V; Oakley, F; Mann, DA	2021	English	Web of Science	34233024	10.1002/hep.32048	Open (Web of Science)	Article	Yes	Duplicates (removed)	Excluded
PLoS Negl Trop Dis	A MEKK1 - JNK mitogen activated kinase (MAPK) cascade module is active in Echinococcus multilocularis stem cells	Stoll K, Bergmann M, Spiliotis M, Brehm K.	2021	English	PubMed	34879059	10.1371/journal.pntd.0010027	Open (PubMed)	Article	Yes	Fundamental experimental study	Excluded
Front Immunol	A Novel Anti-HER2 Bispecific Antibody With Potent Tumor Inhibitory Effects In Vitro and In Vivo	Mohammadi M, Jeddi-Tehrani M, Golsaz-Shirazi F, Arjmand M, Bahadori T, Judaki MA, Shiravi F, Zare HA, Haghighat FN, Mobini M, Amiri MM, Shokri F.	2021	English	PubMed	33679691	10.3389/fimmu.2020.600883	Open (PubMed)	Article	No	Fundamental experimental study	Excluded
EBioMedicine	A novel GLP-1 and FGF21 dual agonist has therapeutic potential for diabetes and non-alcoholic steatohepatitis	Pan, Q; Lin, SS; Li, Y; Liu, L; Li, XP; Gao, XL; Yan, JY; Gu, BH; Chen, XF; Li, WJ; Tang, XF; Chen, C; Guo, LX	2021	English	Web of Science	33421947	10.1016/j.ebiom.2020.103202	Open (Web of Science)	Article	Yes	Duplicates (removed)	Excluded
EBioMedicine	A novel GLP-1 and FGF21 dual agonist has therapeutic potential for diabetes and non-alcoholic steatohepatitis	Pan Q, Lin S, Li Y, Liu L, Li X, Gao X, Yan J, Gu B, Chen X, Li W, Tang X, Chen C, Guo L.	2021	English	PubMed	33421947	10.1016/j.ebiom.2020.103202	Open (PubMed)	Article	Yes	Fundamental experimental study	Excluded
Mol Metab	A novel peroxisome proliferator-activated receptor gamma ligand improves insulin sensitivity and promotes browning of white adipose tissue in obese mice	Wu D, Eeda V, Undi RB, Mann S, Stout M, Lim HY, Wang W.	2021	English	PubMed	34710641	10.1016/j.molmet.2021.101363	Open (PubMed)	Article	No	Fundamental experimental study	Excluded
Clin Nucl Med	Comparison of 68Ga-FAPI and 18F-FDG PET/CT in the Imaging of Pancreatic Cancer With Liver Metastases	Deng, MX; Chen, Y; Cai, L	2021	English	Web of Science	33630809	10.1097/RLU.0000000000003561	Permission required (Web of Science)	Others	Yes	Other types of articles	Excluded
Clin Nucl Med	Comparison of 68Ga-FAPI and 18F-FDG PET/CT in the Imaging of Pancreatic Cancer With Liver Metastases	Deng M, Chen Y, Cai L.	2021	English	PubMed	33630809	10.1097/RLU.0000000000003561	Permission required (PubMed)	Others	Yes	Duplicates (removed)	Excluded
Eur J Nucl Med Mol Imaging	The superiority of [(68)Ga]Ga-FAPI-04 over [(18)F]-FDG in a case of neuroendocrine tumour with hepatic metastasis	Wang H, Du Z, Huang Q, Ren S, Guan Y, Xie F, Lu L, Zhu W.	2021	English	PubMed	33624149	10.1007/s00259-021-05247-w	Permission required (PubMed)	Others	No	Other types of articles	Excluded
Cells	An Efficient Method for the Differentiation of Human iPSC-Derived Endoderm toward Enterocytes and Hepatocytes	Qiu S, Li Y, Imakura Y, Mima S, Hashita T, Iwao T, Matsunaga T.	2021	English	PubMed	33917333	10.3390/cells10040812	Open (PubMed)	Article	No	Irrelevant clinical trials	Excluded
CANCERS	Deuterium Oxide (D2O) Induces Early Stress Response Gene Expression and Impairs Growth and Metastasis of Experimental Malignant Melanoma	Jandova, J; Hua, AB; Fimbres, J; Wondrak, GT	2021	English	Web of Science	33546433	10.3390/cancers13040605	Open (Web of Science)	Article	Yes	Duplicates (removed)	Excluded
Int J Gen Med	An Integrative Pan-Cancer Analysis of the Prognostic and Immunological Role of Casein Kinase 2 Alpha Protein 1 (CSNK2A1) in Human Cancers: A Study Based on Bioinformatics and Immunohistochemical Analysis	Wu R, Tang W, Qiu K, Li P, Li Y, Li D, He Z.	2021	English	PubMed	34621130	10.2147/IJGM.S330500	Open (PubMed)	Article	No	Irrelevant clinical trials	Excluded
J Recept Signal Transduct Res	A strategic review on the involvement of receptors, transcription factors and hormones in acne pathogenesis	Bharti S, Vadlamudi HC.	2021	English	PubMed	32787477	10.1080/10799893.2020.1805626	Permission required (PubMed)	Others	No	Other types of articles	Excluded
Nature	A transcriptional switch governs fibroblast activation in heart disease	Alexanian, M; Przytycki, PF; Micheletti, R; Padmanabhan, A; Ye, L; Travers, JG; Gonzalez-Teran, B; Silva, AC; Duan, QM; Ranade, SS; Felix, F; Linares-Saldana, R; Li, L; Lee, CY; Sadagopan, N; Pelonero, A; Huang, Y; Andreoletti, G; Jain, R; McKinsey, TA; Rosenfeld, MG; Gifford, CA; Pollard, KS; Haldar, SM; Srivastava, D	2021	English	Web of Science	34163071	10.1038/s41586-021-03674-1	Open (Web of Science)	Article	Yes	Duplicates (removed)	Excluded
Nature	A transcriptional switch governs fibroblast activation in heart disease	Alexanian M, Przytycki PF, Micheletti R, Padmanabhan A, Ye L, Travers JG, Gonzalez-Teran B, Silva AC, Duan Q, Ranade SS, Felix F, Linares-Saldana R, Li L, Lee CY, Sadagopan N, Pelonero A, Huang Y, Andreoletti G, Jain R, McKinsey TA, Rosenfeld MG, Gifford CA, Pollard KS, Haldar SM, Srivastava D.	2021	English	PubMed	34163071	10.1038/s41586-021-03674-1	Open (PubMed)	Article	Yes	Fundamental experimental study	Excluded
Aging (Albany NY)	An integrative pan-cancer analysis reveals the oncogenic role of mutS homolog 6 (MSH6) in human tumors	Zhan H, Mo F, Xu Q, Wang S, Zhang B, Liu X, Dai M, Liu H.	2021	English	PubMed	34941572	10.18632/aging.203745	Open (PubMed)	Article	No	Irrelevant clinical trials	Excluded
Hepatology	Activating Adenosine Monophosphate-Activated Protein Kinase Mediates Fibroblast Growth Factor 1 Protection From Nonalcoholic Fatty Liver Disease in Mice	Lin, Q; Huang, ZF; Cai, GX; Fan, X; Yan, XQ; Liu, ZS; Zhao, ZH; Li, JY; Li, J; Shi, HX; Kong, MY; Zheng, MH; Conklin, DJ; Epstein, PN; Wintergerst, KA; Mohammadi, M; Cai, L; Li, XK; Li, Y; Tan, Y	2021	English	Web of Science	32965675	10.1002/hep.31568	Open (Web of Science)	Article	Yes	Duplicates (removed)	Excluded
Hepatology	Activating Adenosine Monophosphate-Activated Protein Kinase Mediates Fibroblast Growth Factor 1 Protection From Nonalcoholic Fatty Liver Disease in Mice	Lin Q, Huang Z, Cai G, Fan X, Yan X, Liu Z, Zhao Z, Li J, Li J, Shi H, Kong M, Zheng MH, Conklin DJ, Epstein PN, Wintergerst KA, Mohammadi M, Cai L, Li X, Li Y, Tan Y.	2021	English	PubMed	32965675	10.1002/hep.31568	Open (PubMed)	Article	Yes	Fundamental experimental study	Excluded
Biochem Pharmacol	Activation of activator protein-1-fibroblast growth factor 21 signaling attenuates Cisplatin hepatotoxicity	Zhang Y, Le Y, Ji Y, Yarde S, Yu X, Cheng X.	2021	English	PubMed	34748822	10.1016/j.bcp.2021.114823	Permission required (PubMed)	Article	Yes	Fundamental experimental study	Excluded
Int J Mol Sci	Activation of ERK and p38 Reduces AZD8055-Mediated Inhibition of Protein Synthesis in Hepatocellular Carcinoma HepG2 Cell Line	Jee HY, Lee YG, Lee S, Elvira R, Seo HE, Lee JY, Han J, Lee K.	2021	English	PubMed	34769253	10.3390/ijms222111824	Open (PubMed)	Article	No	Fundamental experimental study	Excluded
CELL BIOLOGY INTERNATIONAL	P53 long noncoding RNA regulatory network in cancer development	Aravindhan, S; Younus, LA; Lafta, MH; Markov, A; Enina, YI; Yushchenko, NA; Thangavelu, L; Mostafavi, SM; Pokrovskii, MV; Ahmadi, M	2021	English	Web of Science	33760334	10.1002/cbin.11600	Open (Web of Science)	Others	No	Other types of articles	Excluded
JCI Insight	Anterograde regulation of mitochondrial genes and FGF21 signaling by hepatic LSD1	Cao Y, Tang L, Du K, Paraiso K, Sun Q, Liu Z, Ye X, Fang Y, Yuan F, Chen H, Chen Y, Wang X, Yu C, Blitz IL, Wang PH, Huang L, Cheng H, Lu X, Cho KW, Seldin M, Fang Z, Yang Q.	2021	English	PubMed	34314389	10.1172/jci.insight.147692	Open (PubMed)	Article	No	Irrelevant clinical trials	Excluded
Biochem Pharmacol	Activation of activator protein-1-fibroblast growth factor 21 signaling attenuates Cisplatin hepatotoxicity	Zhang, Y; Le, Y; Ji, Y; Yarde, S; Yu, XX; Cheng, XG	2021	English	Web of Science	34748822	10.1016/j.bcp.2021.114823	Permission required (Web of Science)	Article	Yes	Duplicates (removed)	Excluded
Nephrol Dial Transplant	Active vitamin D is cardioprotective in experimental uraemia but not in children with CKD Stages 3-5	Schn A, Leifheit-Nestler M, Deppe J, Fischer DC, Bayazit AK, Obrycki L, Canpolat N, Bulut IK, Azukaitis K, Yilmaz A, Mir S, Yalcinkaya F, Soylemezoglu O, Melk A, Stangl GI, Behnisch R, Shroff R, Bacchetta J, Querfeld U, Schaefer F, Haffner D; 4Cand Study Consortium and the ESPN CKD-MBD Working Group.	2021	English	PubMed	33241290	10.1093/ndt/gfaa227	Permission required (PubMed)	Article	No	Fundamental experimental study	Excluded
J Clin Exp Hepatol	Adipocytokines as Risk Factors for Development of Nonalcoholic Fatty Liver Disease in Children	Maecki P, Mania A, Tracz J, uczak M, Mazur-Melewska K, Figlerowicz M.	2021	English	PubMed	34866842	10.1016/j.jceh.2021.03.002	Open (PubMed)	Article	No	Fundamental experimental study	Excluded
Cancers (Basel)	Anti-Cancer Activity Profiling of Chemotherapeutic Agents in 3D Co-Cultures of Pancreatic Tumor Spheroids with Cancer-Associated Fibroblasts and Macrophages	Jang SD, Song J, Kim HA, Im CN, Khawar IA, Park JK, Kuh HJ.	2021	English	PubMed	34885065	10.3390/cancers13235955	Open (PubMed)	Article	Yes	Irrelevant clinical trials	Excluded
PLoS One	Adult mice are unresponsive to AAV8-Gremlin1 gene therapy targeting the liver	Khatib Shahidi R, M Hoffmann J, Hedjazifar S, Bonnet L, K Baboota R, Heasman S, Church C, Elias I, Bosch F, Boucher J, Hammarstedt A, Smith U.	2021	English	PubMed	33606810	10.1371/journal.pone.0247300	Open (PubMed)	Article	No	Fundamental experimental study	Excluded
Curr Oncol	Identification and In-Depth Analysis of the Novel FGFR2-NDC80 Fusion in a Cholangiocarcinoma Patient: Implication for Therapy	Scheiter A, Keil F, Lüke F, Grosse J, Verloh N, Opitz S, Schlosser S, Kandulski A, Pukrop T, Dietmaier W, Evert M, Calvisi DF, Utpatel K.	2021	English	PubMed	33800328	10.3390/curroncol28020112	Open (PubMed)	Others	No	Other types of articles	Excluded
Cell Death Dis	AKT1-CREB stimulation of PDGFRα expression is pivotal for PTEN deficient tumor development	Wan X, Zhou M, Huang F, Zhao N, Chen X, Wu Y, Zhu W, Ni Z, Jin F, Wang Y, Hu Z, Chen X, Ren M, Zhang H, Zha X.	2021	English	PubMed	33568640	10.1038/s41419-021-03433-0	Open (PubMed)	Article	No	Fundamental experimental study	Excluded
BIOMOLECULES	Syndecan-4 as a Pathogenesis Factor and Therapeutic Target in Cancer	Onyeisi, JOS; Lopes, CC; Götte, M	2021	English	Web of Science	33810567	10.3390/biom11040503	Open (Web of Science)	Others	No	Other types of articles	Excluded
Med Hypotheses	Age-adjusted mortality from pancreatic cancer increased NINE-FOLD in japan from 1950 to 1995 - Was a low-protein quasi-vegan diet a key factor in their former low risk?	McCarty MF, Assanga SI, Lujan LL.	2021	English	PubMed	33582316	10.1016/j.mehy.2021.110518	Permission required (PubMed)	Article	No	Fundamental experimental study	Excluded
J Cancer	Anti-fibrotic properties of an adiponectin paralog protein, C1q/TNF-related protein 6 (CTRP6), in diffuse gastric adenocarcinoma	Iwata Y, Yasufuku I, Saigo C, Kito Y, Takeuchi T, Yoshida K.	2021	English	PubMed	33442414	10.7150/jca.46765	Open (PubMed)	Article	No	Irrelevant clinical trials	Excluded
Am J Physiol Gastrointest Liver Physiol	AICAR and compound C negatively modulate HCC-induced primary human hepatic stellate cell activation in vitro	Böttcher, K; Longato, L; Marrone, G; Mazza, G; Ghemtio, L; Hall, A; Luong, TV; Caruso, S; Viollet, B; Zucman-Rossi, J; Pinzani, M; Rombouts, K	2021	English	Web of Science	33406006	10.1152/ajpgi.00262.2020	Open (Web of Science)	Article	Yes	Duplicates (removed)	Excluded
Am J Physiol Gastrointest Liver Physiol	AICAR and compound C negatively modulate HCC-induced primary human hepatic stellate cell activation in vitro	Bttcher K, Longato L, Marrone G, Mazza G, Ghemtio L, Hall A, Luong TV, Caruso S, Viollet B, Zucman-Rossi J, Pinzani M, Rombouts K.	2021	English	PubMed	33406006	10.1152/ajpgi.00262.2020	Open (PubMed)	Article	Yes	Fundamental experimental study	Excluded
Br J Nutr	Anti-hyperglycaemic and insulin-releasing effects of Camellia sinensis leaves and isolation and characterisation of active compounds	Ansari P, Flatt PR, Harriott P, Abdel-Wahab YHA.	2021	English	PubMed	33331251	10.1017/S0007114520005085	Permission required (PubMed)	Article	No	Irrelevant clinical trials	Excluded
Front Oncol	Dynamic PET/CT Imaging of (68)Ga-FAPI-04 in Chinese Subjects	Wang S, Zhou X, Xu X, Ding J, Liu T, Jiang J, Li N, Zhu H, Yang Z.	2021	English	PubMed	33777814	10.3389/fonc.2021.651005	Open (PubMed)	Article	Yes	Single imaging experiment	Excluded
Front Oncol	Dynamic PET/CT Imaging of 68Ga-FAPI-04 in Chinese Subjects	Wang, SL; Zhou, X; Xu, XX; Ding, J; Liu, TL; Jiang, JQ; Li, N; Zhu, H; Yang, Z	2021	English	Web of Science	33777814	10.3389/fonc.2021.651005	Open (Web of Science)	Article	Yes	Duplicates (removed)	Excluded
Clin Nucl Med	Comparison of 68Ga-FAPI and 18F-FDG PET/CT in the Imaging of Pancreatic Cancer With Liver Metastases	Deng M, Chen Y, Cai L.	2021	English	PubMed	33630809	10.1097/RLU.0000000000003561	Permission required (PubMed)	Others	Yes	Duplicates (removed)	Excluded
CLINICAL NUCLEAR MEDICINE	Comparison of 68Ga-FAPI and 18F-FDG PET/CT in the Imaging of Pancreatic Cancer With Liver Metastases	Deng, MX; Chen, Y; Cai, L	2021	English	Web of Science	33630809	10.1097/RLU.0000000000003561	Permission required (Web of Science)	Others	Yes	Duplicates (removed)	Excluded
ANTIOXIDANTS	Antioxidant and Anti-Inflammatory Effects of Korean Black Ginseng Extract through ER Stress Pathway	An, MY; Lee, SR; Hwang, HJ; Yoon, JG; Lee, HJ; Cho, JA	2021	English	Web of Science	33419084	10.3390/antiox10010062	Open (Web of Science)	Article	No	Irrelevant clinical trials	Excluded
J Inorg Biochem	Antitumor activity studies of iridium (III) polypyridine complexes-loaded liposomes against gastric tumor cell in vitro	Xie FL, Huang ZT, Bai L, Zhu JW, Xu HH, Long QQ, Guo QF, Wu Y, Liu SH.	2021	English	PubMed	34564032	10.1016/j.jinorgbio.2021.111603	Permission required (PubMed)	Article	No	Irrelevant clinical trials	Excluded
Cells	Dissecting FGF Signalling to Target Cellular Crosstalk in Pancreatic Cancer	Carter EP, Coetzee AS, Tomas Bort E, Wang Q, Kocher HM, Grose RP.	2021	English	PubMed	33918004	10.3390/cells10040847	Open (PubMed)	Others	No	Other types of articles	Excluded
mBio	An Infection-Tolerant Mammalian Reservoir for Several Zoonotic Agents Broadly Counters the Inflammatory Effects of Endotoxin	Balderrama-Gutierrez G, Milovic A, Cook VJ, Islam MN, Zhang Y, Kiaris H, Belisle JT, Mortazavi A, Barbour AG.	2021	English	PubMed	33849979	10.1128/mBio.00588-21	Open (PubMed)	Article	No	Fundamental experimental study	Excluded
Probiotics Antimicrob Proteins	Analogs of the Cathelicidin-Derived Antimicrobial Peptide PMAP-23 Exhibit Improved Stability and Antibacterial Activity	Liu Y, Shen T, Chen L, Zhou J, Wang C.	2021	English	PubMed	32666297	10.1007/s12602-020-09686-z	Permission required (PubMed)	Article	No	Fundamental experimental study	Excluded
Food Funct	Annona muricata leaf extract attenuates hepatic lipogenesis and adipogenesis	Kim GT , Cho KH , Sharma A , Devi S , Park TS .	2021	English	PubMed	33908983	10.1039/d1fo00509j	Permission required (PubMed)	Article	No	Fundamental experimental study	Excluded
IMMUNOLOGICAL REVIEWS	Role of cancer-associated fibroblast subpopulations in immune infiltration, as a new means of treatment in cancer	Mhaidly, R; Mechta-Grigoriou, F	2021	English	Web of Science	34013544	10.1111/imr.12978	Open (Web of Science)	Others	No	Other types of articles	Excluded
SCIENTIFIC REPORTS	Hyperpolarized 13C pyruvate magnetic resonance spectroscopy for in vivo metabolic phenotyping of rat HCC (vol 11, 1191, 2021)	Bliemsrieder, E; Kaissis, G; Grashei, M; Topping, G; Altomonte, J; Hundshammer, C; Lohöfer, F; Heid, I; Keim, D; Gebrekidan, S; Trajkovic-Arsic, M; Winkelkotte, AM; Steiger, K; Nawroth, R; Siveke, J; Schwaiger, M; Makowski, M; Schilling, F; Braren, R	2021	English	Web of Science	34050211	10.1038/s41598-021-90697-3	Open (Web of Science)	Others	No	Other types of articles	Excluded
PHARMACOLOGICAL RESEARCH	Potential therapeutic compounds from traditional Chinese medicine targeting endoplasmic reticulum stress to alleviate rheumatoid arthritis	Dias, IRDR; Lo, HH; Zhang, KX; Law, BYK; Nasim, AA; Chung, SK; Wong, VKW; Liu, L	2021	English	Web of Science	34052360	10.1016/j.phrs.2021.105696	Permission required (Web of Science)	Others	No	Other types of articles	Excluded
Medicina (Kaunas)	Targeted Therapies in Advanced Cholangiocarcinoma: A Focus on FGFR Inhibitors	Rizzo A.	2021	English	PubMed	34066684	10.3390/medicina57050458	Open (PubMed)	Others	No	Other types of articles	Excluded
CELLS	Fibroblast Growth Factor Receptors (FGFRs) and Noncanonical Partners in Cancer Signaling	Ferguson, HR; Smith, MP; Francavilla, C	2021	English	Web of Science	34068954	10.3390/cells10051201	Open (Web of Science)	Others	No	Other types of articles	Excluded
Molecules	Anti-Obesity and Anti-Adipogenic Effects of Chitosan Oligosaccharide (GO2KA1) in SD Rats and in 3T3-L1 Preadipocytes Models	Lee JY, Kim TY, Kang H, Oh J, Park JW, Kim SC, Kim M, Apostolidis E, Kim YC, Kwon YI.	2021	English	PubMed	33440605	10.3390/molecules26020331	Open (PubMed)	Article	No	Fundamental experimental study	Excluded
PROTEIN EXPRESSION AND PURIFICATION	An improved production and purification protocol for recombinant soluble human fibroblast activation protein alpha	Xi, CR; Di Fazio, A; Nadvi, NA; Xiang, MSW; Zhang, HE; Deshpande, C; Chen, YQ; Tabar, MS; Wang, XM; Bailey, CG; McCaughan, GW; Church, WB; Gorrell, MD	2021	English	Web of Science	33524496	10.1016/j.pep.2021.105833	Permission required (Web of Science)	Article	Yes	Duplicates (removed)	Excluded
Eur J Pharmacol	Synthesis, molecular docking, dynamic simulation and pharmacological characterization of potent multifunctional agent (dual GPR40-PPARγ agonist) for the treatment of experimental type 2 diabetes	Hidalgo-Figueroa S, Rodríguez-Luévano A, Almanza-Pérez JC, Giacoman-Martínez A, Ortiz-Andrade R, León-Rivera I, Navarrete-Vázquez G.	2021	English	PubMed	34116041	10.1016/j.ejphar.2021.174244	Permission required (PubMed)	Others	No	Other types of articles	Excluded
PROTEIN EXPRESSION AND PURIFICATION	An improved production and purification protocol for recombinant soluble human fibroblast activation protein alpha	Xi CR, Di Fazio A, Nadvi NA, Xiang MSW, Zhang HE, Deshpande C, Chen Y, Tabar MS, Wang XM, Bailey CG, McCaughan GW, Church WB, Gorrell MD.	2021	English	PubMed	33524496	10.1016/j.pep.2021.105833	Permission required (PubMed)	Article	Yes	Fundamental experimental study	Excluded
Parasitol Res	Antitrichomonal activity of metronidazole-loaded lactoferrin nanoparticles in pigeon trichomoniasis	Tabari MA, Poniak B, Abrishami A, Moradpour AA, Shahavi MH, Kazemi S, Youssefi MR.	2021	English	PubMed	34342682	10.1007/s00436-021-07263-z	Permission required (PubMed)	Article	No	Fundamental experimental study	Excluded
Am J Chin Med	Apigenin Alleviates Oxidative Stress-Induced Cellular Senescence via Modulation of the SIRT1-NAD[Formula: see text]-CD38 Axis	Li BS, Zhu RZ, Lim SH, Seo JH, Choi BM.	2021	English	PubMed	34049472	10.1142/S0192415X21500592	Permission required (PubMed)	Article	No	Fundamental experimental study	Excluded
CANCERS	Anti-Cancer Activity Profiling of Chemotherapeutic Agents in 3D Co-Cultures of Pancreatic Tumor Spheroids with Cancer-Associated Fibroblasts and Macrophages	Jang, SD; Song, J; Kim, HA; Im, CN; Khawar, IA; Park, JK; Kuh, HJ	2021	English	Web of Science	34885065	10.3390/cancers13235955	Open (Web of Science)	Article	Yes	Duplicates (removed)	Excluded
STAR Protoc	Protocol to establish cancer-associated fibroblasts from surgically resected tissues and generate senescent fibroblasts	Yasuda T, Koiwa M, Yonemura A, Akiyama T, Baba H, Ishimoto T.	2021	English	PubMed	34136831	10.1016/j.xpro.2021.100553	Open (PubMed)	Others	No	Other types of articles	Excluded
Int J Mol Sci	Astaxanthin Prevents Diet-Induced NASH Progression by Shaping Intrahepatic Immunity	Yang M, Kimchi ET, Staveley-O'Carroll KF, Li G.	2021	English	PubMed	34681695	10.3390/ijms222011037	Open (PubMed)	Article	No	Fundamental experimental study	Excluded
CLINICAL NUCLEAR MEDICINE	Use of 68Ga-FAPI PET/CT for Evaluation of Peritoneal Carcinomatosis Before and After Cytoreductive Surgery	Zhao, L; Pang, YZ; Wei, JH; Hao, B; Chen, HJ	2021	English	Web of Science	33782310	10.1097/RLU.0000000000003611	Permission required (Web of Science)	Others	Yes	Other types of articles	Excluded
CHINESE CHEMICAL LETTERS	Bioactivated in vivo assembly (BIVA) peptide-tetraphenylethylene (TPE) probe with controllable assembled nanostructure for cell imaging	Lu, SZ; Guo, XY; Zhang, FL; Li, XD; Zou, MS; Li, LL	2021	English	Web of Science		10.1016/j.cclet.2021.01.007	Permission required (Web of Science)	Article	No	Irrelevant clinical trials	Excluded
SURFACE & COATINGS TECHNOLOGY	Bioactive response of PMMA coating obtained by electrospinning on ISO5832-9 and Ti6Al4V biomaterials	Camargo, ER; Serafim, BM; Da Cruz, AF; Soares, P; De Oliveira, CC; Saul, CK; Marino, CEB	2021	English	Web of Science		10.1016/j.surfcoat.2021.127033	Permission required (Web of Science)	Article	No	Irrelevant clinical trials	Excluded
IMMUNOLOGICAL REVIEWS	A bird's eye view of fibroblast heterogeneity: A pan-disease, pan-cancer perspective	Pradhan, RN; Krishnamurty, AT; Fletcher, AL; Turley, SJ; Müller, S	2021	English	Web of Science	34164824	10.1111/imr.12990	Permission required (Web of Science)	Others	No	Other types of articles	Excluded
Clin Nucl Med	Use of 68Ga-FAPI PET/CT for Evaluation of Peritoneal Carcinomatosis Before and After Cytoreductive Surgery	Zhao L, Pang Y, Wei J, Hao B, Chen H.	2021	English	PubMed	33782310	10.1097/RLU.0000000000003611	Permission required (PubMed)	Others	Yes	Duplicates (removed)	Excluded
Clin Nucl Med	Increased 68Ga-FAPI-04 Uptake in Schmorl Node in a Patient With Gastric Cancer	Lin R, Lin Z, Zhang J, Yao S, Miao W.	2021	English	PubMed	33826575	10.1097/RLU.0000000000003623	Permission required (PubMed)	Others	Yes	Other types of articles	Excluded
Front Oncol	Antitumor Effect and Immune Response of Nanosecond Pulsed Electric Fields in Pancreatic Cancer	Zhao J, Chen S, Zhu L, Zhang L, Liu J, Xu D, Tian G, Jiang T.	2021	English	PubMed	33634030	10.3389/fonc.2020.621092	Open (PubMed)	Article	Yes	Fundamental experimental study	Excluded
FRONTIERS IN ONCOLOGY	Antitumor Effect and Immune Response of Nanosecond Pulsed Electric Fields in Pancreatic Cancer	Zhao, J; Chen, SC; Zhu, L; Zhang, L; Liu, JQ; Xu, DX; Tian, G; Jiang, TA	2021	English	Web of Science	33634030	10.3389/fonc.2020.621092	Open (Web of Science)	Article	Yes	Duplicates (removed)	Excluded
Front Immunol	Antiviral Actions of 25-Hydroxycholesterol in Fish Vary With the Virus-Host Combination	Adamek M, Davies J, Beck A, Jordan L, Becker AM, Mojzesz M, Rakus K, Rumiac T, Collet B, Brogden G, Way K, Bergmann SM, Zou J, Steinhagen D.	2021	English	PubMed	33717065	10.3389/fimmu.2021.581786	Open (PubMed)	Article	Yes	Fundamental experimental study	Excluded
FRONTIERS IN IMMUNOLOGY	Antiviral Actions of 25-Hydroxycholesterol in Fish Vary With the Virus-Host Combination	Adamek, M; Davies, J; Beck, A; Jordan, L; Becker, AM; Mojzesz, M; Rakus, K; Rumiac, T; Collet, B; Brogden, G; Way, K; Bergmann, SM; Zou, J; Steinhagen, D	2021	English	Web of Science	33717065	10.3389/fimmu.2021.581786	Open (Web of Science)	Article	Yes	Duplicates (removed)	Excluded
Life Sci	Berteroin ameliorates lipid accumulation through AMPK-mediated regulation of hepatic lipid metabolism and inhibition of adipocyte differentiation	Kim YJ, Park SY, Lee JH.	2021	English	PubMed	34087283	10.1016/j.lfs.2021.119668	Permission required (PubMed)	Article	No	Fundamental experimental study	Excluded
Eur J Nutr	Betaine prevented high-fat diet-induced NAFLD by regulating the FGF10/AMPK signaling pathway in ApoE(-/-) mice	Chen W, Zhang X, Xu M, Jiang L, Zhou M, Liu W, Chen Z, Wang Y, Zou Q, Wang L.	2021	English	PubMed	32808060	10.1007/s00394-020-02362-6	Permission required (PubMed)	Article	Yes	Fundamental experimental study	Excluded
Int J Mol Sci	ANXA1 Contained in EVs Regulates Macrophage Polarization in Tumor Microenvironment and Promotes Pancreatic Cancer Progression and Metastasis	Novizio N, Belvedere R, Pessolano E, Morello S, Tosco A, Campiglia P, Filippelli A, Petrella A.	2021	English	PubMed	34681678	10.3390/ijms222011018	Open (PubMed)	Article	Yes	Duplicates (removed)	Excluded
J Acquir Immune Defic Syndr	Brief Report: Increased Inflammation and Liver Disease in HIV/HBV-Coinfected Individuals	Copeland NK, Eller MA, Kim D, Creegan M, Esber A, Eller LA, Semwogerere M, Kibuuka H, Kiweewa F, Crowell TA, Polyak CS, Ake JA.	2021	English	PubMed	34267057	10.1097/QAI.0000000000002760	Permission required (PubMed)	Article	No	Irrelevant clinical trials	Excluded
Int J Mol Sci	ANXA1 Contained in EVs Regulates Macrophage Polarization in Tumor Microenvironment and Promotes Pancreatic Cancer Progression and Metastasis	Novizio N, Belvedere R, Pessolano E, Morello S, Tosco A, Campiglia P, Filippelli A, Petrella A.	2021	English	PubMed	34681678	10.3390/ijms222011018	Open (PubMed)	Article	Yes	Fundamental experimental study	Excluded
Vaccines (Basel)	Fibroblasts Influence the Efficacy, Resistance, and Future Use of Vaccines and Immunotherapy in Cancer Treatment	Sliker BH, Campbell PM.	2021	English	PubMed	34200702	10.3390/vaccines9060634	Open (PubMed)	Others	No	Other types of articles	Excluded
CANCERS	Interactions between Cancer-Associated Fibroblasts and T Cells in the Pancreatic Tumor Microenvironment and the Role of Chemokines	Gorchs, L; Kaipe, H	2021	English	Web of Science	34203869	10.3390/cancers13122995	Open (Web of Science)	Others	No	Other types of articles	Excluded
Evid Based Complement Alternat Med	An Investigation of the Antigastric Cancer Effect in Tumor Microenvironment of Radix Rhei Et Rhizome: A Network Pharmacology Study	Wang X, Zhu G, Yang H, Gao R, Wu Z, Zhang Y, Zhu X, Zhang X, Li J.	2021	English	PubMed	34257692	10.1155/2021/9913952	Open (PubMed)	Others	No	Other types of articles	Excluded
MOLECULAR PHARMACEUTICS	Tumor-Associated Fibroblast-Targeting Nanoparticles for Enhancing Solid Tumor Therapy: Progress and Challenges	Li, WP; Little, N; Park, J; Foster, CA; Chen, JW; Lu, JQ	2021	English	Web of Science	34260250	10.1021/acs.molpharmaceut.1c00455	Open (Web of Science)	Others	No	Other types of articles	Excluded
Biochim Biophys Acta Mol Basis Dis	Bezafibrate activation of PPAR drives disturbances in mitochondrial redox bioenergetics and decreases the viability of cells from patients with VLCAD deficiency	Lund M, Andersen KG, Heaton R, Hargreaves IP, Gregersen N, Olsen RKJ.	2021	English	PubMed	33549744	10.1016/j.bbadis.2021.166100	Open (PubMed)	Article	No	Fundamental experimental study	Excluded
Eur J Nucl Med Mol Imaging	Head-to-head intra-individual comparison of biodistribution and tumor uptake of 68Ga-FAPI and 18F-FDG PET/CT in cancer patients	Giesel, FL; Kratochwil, C; Schlittenhardt, J; Dendl, K; Eiber, M; Staudinger, F; Kessler, L; Fendler, WP; Lindner, T; Koerber, SA; Cardinale, J; Sennung, D; Roehrich, M; Debus, J; Sathekge, M; Haberkorn, U; Calais, J; Serfling, S; Buck, AL	2021	English	Web of Science	34137945	10.1007/s00259-021-05307-1	Open (Web of Science)	Article	Yes	Duplicates (removed)	Excluded
CLINICAL NUCLEAR MEDICINE	Increased 68Ga-FAPI-04 Uptake in Schmorl Node in a Patient With Gastric Cancer	Lin, R; Lin, ZF; Zhang, JY; Yao, SB; Miao, WB	2021	English	Web of Science	33826575	10.1097/RLU.0000000000003623	Permission required (Web of Science)	Others	Yes	Duplicates (removed)	Excluded
Clin Nucl Med	Fibrous Dysplasia Mimicking Skeletal Metastasis on 68Ga-FAPI PET Imaging	Song Y, Qin C, Liu F, Lan X.	2021	English	PubMed	33883497	10.1097/RLU.0000000000003671	Permission required (PubMed)	Others	Yes	Other types of articles	Excluded
CANCERS	Extracellular Matrices and Cancer-Associated Fibroblasts: Targets for Cancer Diagnosis and Therapy?	Belhabib, I; Zaghdoudi, S; Lac, C; Bousquet, C; Jean, C	2021	English	Web of Science	34298680	10.3390/cancers13143466	Open (Web of Science)	Others	No	Other types of articles	Excluded
CLINICAL NUCLEAR MEDICINE	Fibrous Dysplasia Mimicking Skeletal Metastasis on 68Ga-FAPI PET Imaging	Song, YMH; Qin, CX; Liu, F; Lan, XL	2021	English	Web of Science	33883497	10.1097/RLU.0000000000003671	Permission required (Web of Science)	Others	Yes	Duplicates (removed)	Excluded
Eur J Nucl Med Mol Imaging	Clinical translational evaluation of Al(18)F-NOTA-FAPI for fibroblast activation protein-targeted tumour imaging	Wang S, Zhou X, Xu X, Ding J, Liu S, Hou X, Li N, Zhu H, Yang Z.	2021	English	PubMed	34165601	10.1007/s00259-021-05470-5	Permission required (PubMed)	Article	Yes	Single imaging experiment	Excluded
Eur J Nucl Med Mol Imaging	Clinical translational evaluation of Al18F-NOTA-FAPI for fibroblast activation protein-targeted tumour imaging	Wang, SL; Zhou, X; Xu, XX; Ding, J; Liu, S; Hou, XG; Li, N; Zhu, H; Yang, Z	2021	English	Web of Science	34165601	10.1007/s00259-021-05470-5	Open (Web of Science)	Article	Yes	Duplicates (removed)	Excluded
CANCERS	Dynamic Stromal Alterations Influence Tumor-Stroma Crosstalk to Promote Pancreatic Cancer and Treatment Resistance	Murphy, KJ; Chambers, CR; Herrmann, D; Timpson, P; Pereira, BA	2021	English	Web of Science	34298706	10.3390/cancers13143481	Open (Web of Science)	Others	No	Other types of articles	Excluded
BIOMEDICINE & PHARMACOTHERAPY	Exosomes in hepatocellular carcinoma microenvironment and their potential clinical application value	He, RS; Wang, ZR; Shi, WG; Yu, L; Xia, HM; Huang, ZY; Liu, SQ; Zhao, XD; Xu, Y; Yam, JWP; Cui, YF	2021	English	Web of Science	34311529	10.1016/j.biopha.2021.111529	Open (Web of Science)	Others	No	Other types of articles	Excluded
J Magn Reson Imaging	Editorial for "Noncontrast Magnetic Resonance Radiomics and Multilayer Perceptron Network Classifier: An approach for Predicting Fibroblast Activation Protein Expression in Patients With Pancreatic Ductal Adenocarcinoma"	Sivanesan U, van der Pol CB.	2021	English	PubMed	33963800	10.1002/jmri.27674	Permission required (PubMed)	Others	Yes	Other types of articles	Excluded
Gastroenterology	Cadherin 11 Promotes Immunosuppression and Extracellular Matrix Deposition to Support Growth of Pancreatic Tumors and Resistance to Gemcitabine in Mice	Peran I, Dakshanamurthy S, McCoy MD, Mavropoulos A, Allo B, Sebastian A, Hum NR, Sprague SC, Martin KA, Pishvaian MJ, Vietsch EE, Wellstein A, Atkins MB, Weiner LM, Quong AA, Loots GG, Yoo SS, Assefnia S, Byers SW.	2021	English	PubMed	33307028	10.1053/j.gastro.2020.11.044	Open (PubMed)	Article	Yes	Irrelevant clinical trials	Excluded
FRONTIERS IN PHYSIOLOGY	Targeting Dermal Fibroblast Subtypes in Antifibrotic Therapy: Surface Marker as a Cellular Identity or a Functional Entity?	Huang, X; Khoong, Y; Han, C; Su, D; Ma, H; Gu, S; Li, Q; Zan, T	2021	English	Web of Science	34335301	10.3389/fphys.2021.694605	Open (Web of Science)	Others	No	Other types of articles	Excluded
Front Endocrinol (Lausanne)	Bifidobacterium adolescentis Alleviates Liver Steatosis and Steatohepatitis by Increasing Fibroblast Growth Factor 21 Sensitivity	Long X, Liu D, Gao Q, Ni J, Qian L, Ni Y, Fang Q, Jia W, Li H.	2021	English	PubMed	35035378	10.3389/fendo.2021.773340	Open (PubMed)	Article	No	Fundamental experimental study	Excluded
FRONTIERS IN CELL AND DEVELOPMENTAL BIOLOGY	Cancer-Associated Fibroblast (CAF) Heterogeneity and Targeting Therapy of CAFs in Pancreatic Cancer	Geng, XL; Chen, HZ; Zhao, L; Hu, JS; Yang, WB; Li, GQ; Cheng, CD; Zhao, ZJ; Zhang, T; Li, L; Sun, B	2021	English	Web of Science	34336821	10.3389/fcell.2021.655152	Open (Web of Science)	Others	No	Other types of articles	Excluded
EVIDENCE-BASED COMPLEMENTARY AND ALTERNATIVE MEDICINE	Shen Shuai II Recipe Attenuates Renal Interstitial Fibrosis by Improving Hypoxia via the IL-1b/c-Myc Pathway	Yang, LY; Wang, M; Zhou, Y; Yang, J; Ye, CY; Wang, C	2021	English	Web of Science	34211565	10.1155/2021/5539584	Open (Web of Science)	Article	Yes	Duplicates (removed)	Excluded
Acta Pharm Sin B	Bile acid homeostasis in female mice deficient in Cyp7a1 and Cyp27a1	Rizzolo D, Kong B, Taylor RE, Brinker A, Goedken M, Buckley B, Guo GL.	2021	English	PubMed	35024311	10.1016/j.apsb.2021.05.023	Open (PubMed)	Article	No	Fundamental experimental study	Excluded
CANCERS	Role of Oncogenic Pathways on the Cancer Immunosuppressive Microenvironment and Its Clinical Implications in Hepatocellular Carcinoma	Nishida, N	2021	English	Web of Science	34359568	10.3390/cancers13153666	Open (Web of Science)	Others	No	Other types of articles	Excluded
Int J Mol Sci	Pancreatic Adenocarcinoma Therapeutics Targeting RTK and TGF Beta Receptor	Yang HH, Liu JW, Lee JH, Harn HJ, Chiou TW.	2021	English	PubMed	34360896	10.3390/ijms22158125	Open (PubMed)	Others	No	Other types of articles	Excluded
Int J Oncol	Cancer‑associated fibroblast‑induced M2‑polarized macrophages promote hepatocellular carcinoma progression via the plasminogen activator inhibitor‑1 pathway	Chen S, Morine Y, Tokuda K, Yamada S, Saito Y, Nishi M, Ikemoto T, Shimada M.	2021	English	PubMed	34195849	10.3892/ijo.2021.5239	Permission required (PubMed)	Article	No	Irrelevant clinical trials	Excluded
JHEP Rep	Bile acids contribute to the development of non-alcoholic steatohepatitis in mice	Gillard J, Clerbaux LA, Nachit M, Sempoux C, Staels B, Bindels LB, Tailleux A, Leclercq IA.	2021	English	PubMed	34825156	10.1016/j.jhepr.2021.100387	Open (PubMed)	Article	No	Fundamental experimental study	Excluded
Hepatology	Cancer-Associated Fibroblast-Mediated Cellular Crosstalk Supports Hepatocellular Carcinoma Progression	Song M, He J, Pan QZ, Yang J, Zhao J, Zhang YJ, Huang Y, Tang Y, Wang Q, He J, Gu J, Li Y, Chen S, Zeng J, Zhou ZQ, Yang C, Han Y, Chen H, Xiang T, Weng DS, Xia JC.	2021	English	PubMed	33682185	10.1002/hep.31792	Permission required (PubMed)	Others	No	Irrelevant clinical trials	Excluded
Front Oncol	(68)Ga-FAPI-04 Versus (18)F-FDG PET/CT in the Detection of Hepatocellular Carcinoma	Wang H, Zhu W, Ren S, Kong Y, Huang Q, Zhao J, Guan Y, Jia H, Chen J, Lu L, Xie F, Qin L.	2021	English	PubMed	34249748	10.3389/fonc.2021.693640	Open (PubMed)	Article	Yes	Included in the analysis	Accepted
Front Oncol	68Ga-FAPI-04 Versus 18F-FDG PET/CT in the Detection of Hepatocellular Carcinoma	Wang, H; Zhu, WW; Ren, SH; Kong, YY; Huang, Q; Zhao, J; Guan, YH; Jia, HL; Chen, JH; Lu, L; Xie, F; Qin, LX	2021	English	Web of Science	34249748	10.3389/fonc.2021.693640	Open (Web of Science)	Article	Yes	Duplicates (removed)	Excluded
J Food Biochem	Atractylenolide III predisposes miR-195-5p/FGFR1 signaling axis to exert tumor-suppressive functions in liver cancer	Sheng L, Li J, Li N, Gong L, Liu L, Zhang Q, Li X, Luo H, Chen Z.	2021	English	PubMed	33768570	10.1111/jfbc.13582	Permission required (PubMed)	Article	Yes	Duplicates (removed)	Excluded
J Food Biochem	Atractylenolide III predisposes miR-195-5p/FGFR1 signaling axis to exert tumor-suppressive functions in liver cancer	Sheng L, Li J, Li N, Gong L, Liu L, Zhang Q, Li X, Luo H, Chen Z.	2021	English	PubMed	33768570	10.1111/jfbc.13582	Permission required (PubMed)	Article	Yes	Fundamental experimental study	Excluded
Cancer Res	Cancer-Associated Fibroblasts in Pancreatic Ductal Adenocarcinoma Determine Response to SLC7A11 Inhibition	Sharbeen G, McCarroll JA, Akerman A, Kopecky C, Youkhana J, Kokkinos J, Holst J, Boyer C, Erkan M, Goldstein D, Timpson P, Cox TR, Pereira BA, Chitty JL, Fey SK, Najumudeen AK, Campbell AD, Sansom OJ, Ignacio RMC, Naim S, Liu J, Russia N, Lee J, Chou A, Johns A, Gill AJ, Gonzales-Aloy E, Gebski V, Guan YF, Pajic M, Turner N, Apte MV, Davis TP, Morton JP, Haghighi KS, Kasparian J, McLean BJ, Setar…	2021	English	PubMed	33980655	10.1158/0008-5472.CAN-20-2496	Permission required (PubMed)	Article	No	Irrelevant clinical trials	Excluded
Clin Nucl Med	Feasibility and Therapeutic Potential of 177Lu-Fibroblast Activation Protein Inhibitor-46 for Patients With Relapsed or Refractory Cancers A Preliminary Study	Assadi, M; Rekabpour, SJ; Jafari, E; Divband, G; Nikkholgh, B; Amini, H; Kamali, H; Ebrahimi, S; Shakibazad, N; Jokar, N; Nabipour, I; Ahmadzadehfar, H	2021	English	Web of Science	34269729	10.1097/RLU.0000000000003810	Permission required (Web of Science)	Article	Yes	Duplicates (removed)	Excluded
CELLULAR ONCOLOGY	Cancer-associated fibroblasts secrete hypoxia-induced serglycin to promote head and neck squamous cell carcinoma tumor cell growth in vitro and in vivo by activating the Wnt/β-catenin pathway	Xie, JQ; Qi, XF; Wang, YF; Yin, XT; Xu, WG; Han, SW; Cai, Y; Han, W	2021	English	Web of Science	33651283	10.1007/s13402-021-00592-2	Permission required (Web of Science)	Article	No	Irrelevant clinical trials	Excluded
JOURNAL OF MAGNETIC RESONANCE IMAGING	Editorial for Non-Contrast Magnetic Resonance Radiomics and Multilayer Perceptron Network Classifier: An approach for Predicting Fibroblast Activation Protein Expression in Patients With Pancreatic Ductal Adenocarcinoma	Sivanesan, U; van der Pol, CB	2021	English	Web of Science	33963800	10.1002/jmri.27674	Permission required (Web of Science)	Others	Yes	Duplicates (removed)	Excluded
Endocr J	Role of chronic inflammation in the pathogenesis of nonalcoholic steatohepatitis: lessons from a unique mouse model using melanocortin receptor-deficient mice	Itoh M, Suganami T, Ogawa Y.	2021	English	PubMed	33967185	10.1507/endocrj.EJ21-0002	Open (PubMed)	Others	Yes	Other types of articles	Excluded
Acta Biochim Biophys Sin (Shanghai)	CCL26 is upregulated by nab-paclitaxel in pancreatic cancer-associated fibroblasts and promotes PDAC invasiveness through activation of the PI3K/AKT/mTOR pathway	Chen X, An Y, Zhang Y, Xu D, Chen T, Yang Y, Chen W, Wu D, Zhang X.	2021	English	PubMed	33764366	10.1093/abbs/gmab032	Open (PubMed)	Article	Yes	Irrelevant clinical trials	Excluded
Biomed Pharmacother	Bupleuri radix extract ameliorates impaired lipid metabolism in high-fat diet-induced obese mice via gut microbia-mediated regulation of FGF21 signaling pathway	Wu L, Yan Q, Chen F, Cao C, Wang S.	2021	English	PubMed	33556916	10.1016/j.biopha.2020.111187	Open (PubMed)	Article	No	Fundamental experimental study	Excluded
Wiad Lek	EOSINOPHILIC GASTRITIS IN CHILDREN: MORPHOLOGICAL AND IMMUNOHISTOCHEMICAL DIAGNOSTIC CRITERIA	Bobrova VI, Horobets AO, Proshchenko JI, Levadna LO, Selska ZV.	2021	English	PubMed	34459778		Open (PubMed)	Others	No	Other types of articles	Excluded
CANCERS	The Extracellular Matrix in Pancreatic Cancer: Description of a Complex Network and Promising Therapeutic Options	Ferrara, B; Pignatelli, C; Cossutta, M; Citro, A; Courty, J; Piemonti, L	2021	English	Web of Science	34503252	10.3390/cancers13174442	Open (Web of Science)	Others	No	Other types of articles	Excluded
INTERNATIONAL JOURNAL OF MOLECULAR SCIENCES	Cell-Penetrating Delivery of Nitric Oxide by Biocompatible Dinitrosyl Iron Complex and Its Dermato-Physiological Implications	Chen, YC; Chen, YH; Chiu, H; Ko, YH; Wang, RT; Wang, WP; Chuang, YJ; Huang, CC; Lu, TT	2021	English	Web of Science	34576264	10.3390/ijms221810101	Open (Web of Science)	Article	No	Irrelevant clinical trials	Excluded
Endocr J	Role of chronic inflammation in the pathogenesis of nonalcoholic steatohepatitis: lessons from a unique mouse model using melanocortin receptor-deficient mice	Itoh M, Suganami T, Ogawa Y.	2021	English	PubMed	33967185	10.1507/endocrj.EJ21-0002	Open (PubMed)	Others	Yes	Duplicates (removed)	Excluded
Rev Endocr Metab Disord	Beta-klotho in type 2 diabetes mellitus: From pathophysiology to therapeutic strategies	Hua S, Liu Q, Li J, Fan M, Yan K, Ye D.	2021	English	PubMed	34120289	10.1007/s11154-021-09661-1	Permission required (PubMed)	Others	Yes	Other types of articles	Excluded
MOLECULAR CANCER	Crosstalk between cancer-associated fibroblasts and immune cells in the tumor microenvironment: new findings and future perspectives	Mao, XQ; Xu, J; Wang, W; Liang, C; Hua, J; Liu, J; Zhang, B; Meng, QC; Yu, XJ; Shi, S	2021	English	Web of Science	34635121	10.1186/s12943-021-01428-1	Open (Web of Science)	Others	No	Other types of articles	Excluded
MOLECULAR NUTRITION & FOOD RESEARCH	Chlorogenic Acid Alleviates Hyperglycemia-Induced Cardiac Fibrosis through Activation of the NO/cGMP/PKG Pathway in Cardiac Fibroblasts	Qin, LH; Zang, MX; Xu, Y; Zhao, RR; Wang, YT; Mi, Y; Mei, YW	2021	English	Web of Science	33200558	10.1002/mnfr.202000810	Permission required (Web of Science)	Article	No	Irrelevant clinical trials	Excluded
Molecules	Synthesis and Evaluation of Novel 1,2,6-Thiadiazinone Kinase Inhibitors as Potent Inhibitors of Solid Tumors	Kalogirou AS, East MP, Laitinen T, Torrice CD, Maffuid KA, Drewry DH, Koutentis PA, Johnson GL, Crona DJ, Asquith CRM.	2021	English	PubMed	34641454	10.3390/molecules26195911	Open (PubMed)	Others	No	Other types of articles	Excluded
Cell Death Dis	Cancer-associated fibroblast-derived CXCL11 modulates hepatocellular carcinoma cell migration and tumor metastasis through the circUBAP2/miR-4756/IFIT1/3 axis	Liu G, Sun J, Yang ZF, Zhou C, Zhou PY, Guan RY, Sun BY, Wang ZT, Zhou J, Fan J, Qiu SJ, Yi Y.	2021	English	PubMed	33707417	10.1038/s41419-021-03545-7	Open (PubMed)	Article	No	Fundamental experimental study	Excluded
INTERNATIONAL JOURNAL OF MOLECULAR SCIENCES	The Heparanase Regulatory Network in Health and Disease	Mayfosh, AJ; Nguyen, TK; Hulett, MD	2021	English	Web of Science	34681753	10.3390/ijms222011096	Open (Web of Science)	Others	No	Other types of articles	Excluded
Int J Mol Sci	S1P Stimulates Erythropoietin Production in Mouse Renal Interstitial Fibroblasts by S1P1 and S1P3 Receptor Activation and HIF-2α Stabilization	Hafizi, R; Imeri, F; Wenger, RH; Huwiler, A	2021	English	Web of Science	34502385	10.3390/ijms22179467	Open (Web of Science)	Article	Yes	Duplicates (removed)	Excluded
Eur J Nucl Med Mol Imaging	Biodistribution, pharmacokinetics, dosimetry of [(68)Ga]Ga-DOTA.SA.FAPi, and the head-to-head comparison with [(18)F]F-FDG PET/CT in patients with various cancers	Ballal S, Yadav MP, Moon ES, Kramer VS, Roesch F, Kumari S, Tripathi M, ArunRaj ST, Sarswat S, Bal C.	2021	English	PubMed	33244617	10.1007/s00259-020-05132-y	Permission required (PubMed)	Article	Yes	Fundamental experimental study	Excluded
Eur J Nucl Med Mol Imaging	Biodistribution, pharmacokinetics, dosimetry of [(68)Ga]Ga-DOTA.SA.FAPi, and the head-to-head comparison with [(18)F]F-FDG PET/CT in patients with various cancers	Ballal S, Yadav MP, Moon ES, Kramer VS, Roesch F, Kumari S, Tripathi M, ArunRaj ST, Sarswat S, Bal C.	2021	English	PubMed	33244617	10.1007/s00259-020-05132-y	Permission required (PubMed)	Article	Yes	Duplicates (removed)	Excluded
J Cell Mol Med	Combined inhibition of Ref-1 and STAT3 leads to synergistic tumour inhibition in multiple cancers using 3D and in vivo tumour co-culture models	Caston RA, Shah F, Starcher CL, Wireman R, Babb O, Grimard M, McGeown J, Armstrong L, Tong Y, Pili R, Rupert J, Zimmers TA, Elmi AN, Pollok KE, Motea EA, Kelley MR, Fishel ML.	2021	English	PubMed	33274592	10.1111/jcmm.16132	Open (PubMed)	Article	No	Irrelevant clinical trials	Excluded
Rev Endocr Metab Disord	Beta-klotho in type 2 diabetes mellitus: From pathophysiology to therapeutic strategies	Hua S, Liu Q, Li J, Fan M, Yan K, Ye D.	2021	English	PubMed	34120289	10.1007/s11154-021-09661-1	Permission required (PubMed)	Others	Yes	Duplicates (removed)	Excluded
Clin Nucl Med	Comparison of 18F-FDG, 68Ga-FAPI, and 68Ga-DOTATATE PET/CT in a Patient With Pancreatic Neuroendocrine Tumor	Cheng, ZT; Zou, SJ; Cheng, SY; Song, S; Zhu, XH	2021	English	Web of Science	34132674	10.1097/RLU.0000000000003763	Permission required (Web of Science)	Others	Yes	Other types of articles	Excluded
Front Oncol	Comparison of the Relative Diagnostic Performance of [(68)Ga]Ga-DOTA-FAPI-04 and [(18)F]FDG PET/CT for the Detection of Bone Metastasis in Patients With Different Cancers	Wu J, Wang Y, Liao T, Rao Z, Gong W, Ou L, Chen Y, Zhang C.	2021	English	PubMed	34604078	10.3389/fonc.2021.737827	Open (PubMed)	Article	Yes	Risk of bias	Excluded
MAbs	Preclinical characterization of bemarituzumab, an anti-FGFR2b antibody for the treatment of cancer	Xiang H, Chan AG, Ahene A, Bellovin DI, Deng R, Hsu AW, Jeffry U, Palencia S, Powers J, Zanghi J, Collins H.	2021	English	PubMed	34719330	10.1080/19420862.2021.1981202	Open (PubMed)	Others	No	Other types of articles	Excluded
Front Oncol	Comparison of the Relative Diagnostic Performance of [68Ga]Ga-DOTA-FAPI-04 and [18F]FDG PET/CT for the Detection of Bone Metastasis in Patients With Different Cancers	Wu, JH; Wang, YW; Liao, TP; Rao, ZJ; Gong, WD; Ou, L; Chen, Y; Zhang, CY	2021	English	Web of Science	34604078	10.3389/fonc.2021.737827	Open (Web of Science)	Article	Yes	Duplicates (removed)	Excluded
Nucl Med Mol Imaging	(68)Ga-FAPI-46 PET/MR Detects Recurrent Cholangiocarcinoma and Intraductal Papillary Mucinous Neoplasm in a Patient Showing Increasing CEA with Negative (18)F-FDG PET/CT and Conventional CT	Siripongsatian D, Promteangtrong C, Kunawudhi A, Kiatkittikul P, Chotipanich C.	2021	English	PubMed	34721719	10.1007/s13139-021-00712-8	Open (PubMed)	Others	No	Other types of articles	Excluded
Clin Nucl Med	Comparison of 18F-FDG, 68Ga-FAPI, and 68Ga-DOTATATE PET/CT in a Patient With Pancreatic Neuroendocrine Tumor	Cheng Z, Zou S, Cheng S, Song S, Zhu X.	2021	English	PubMed	34132674	10.1097/RLU.0000000000003763	Permission required (PubMed)	Others	Yes	Duplicates (removed)	Excluded
Clin Nucl Med	Comparison of 18F-FDG, 68Ga-FAPI, and 68Ga-DOTATATE PET/CT in a Patient With Pancreatic Neuroendocrine Tumor	Cheng Z, Zou S, Cheng S, Song S, Zhu X.	2021	English	PubMed	34132674	10.1097/RLU.0000000000003763	Permission required (PubMed)	Others	Yes	Duplicates (removed)	Excluded
Free Radic Biol Med	Carnosine dipeptidase II (CNDP2) protects cells under cysteine insufficiency by hydrolyzing glutathione-related peptides	Kobayashi S, Homma T, Okumura N, Han J, Nagaoka K, Sato H, Konno H, Yamada S, Takao T, Fujii J.	2021	English	PubMed	34324979	10.1016/j.freeradbiomed.2021.07.036	Permission required (PubMed)	Article	No	Fundamental experimental study	Excluded
CLINICAL NUCLEAR MEDICINE	Comparison of 18F-FDG, 68Ga-FAPI, and 68Ga-DOTATATE PET/CT in a Patient With Pancreatic Neuroendocrine Tumor	Cheng, ZT; Zou, SJ; Cheng, SY; Song, S; Zhu, XH	2021	English	Web of Science	34132674	10.1097/RLU.0000000000003763	Permission required (Web of Science)	Others	Yes	Duplicates (removed)	Excluded
Phytomedicine	Caudatin suppresses adipogenesis in 3T3-L1 adipocytes and reduces body weight gain in high-fat diet-fed mice through activation of hedgehog signaling	Qiu S, Cho JS, Kim JT, Moon JH, Zhou Y, Lee SB, Park HJ, Lee HJ.	2021	English	PubMed	34474353	10.1016/j.phymed.2021.153715	Permission required (PubMed)	Article	No	Fundamental experimental study	Excluded
CURRENT ONCOLOGY REPORTS	New Directions in Imaging Neuroendocrine Neoplasms	Refardt, J; Hofland, J; Wild, D; Christ, E	2021	English	Web of Science	34735669	10.1007/s11912-021-01139-2	Open (Web of Science)	Others	No	Other types of articles	Excluded
J Extracell Vesicles	Cdc42 functions as a regulatory node for tumour-derived microvesicle biogenesis	Wang J, Zhuang X, Greene KS, Si H, Antonyak MA, Druso JE, Wilson KF, Cerione RA, Feng Q, Wang H.	2021	English	PubMed	33473262	10.1002/jev2.12051	Open (PubMed)	Article	No	Fundamental experimental study	Excluded
JHEP Rep	Cell of origin in biliary tract cancers and clinical implications	Moeini A, Haber PK, Sia D.	2021	English	PubMed	33665585	10.1016/j.jhepr.2021.100226	Open (PubMed)	Others	No	Other types of articles	Excluded
EUROPEAN REVIEW FOR MEDICAL AND PHARMACOLOGICAL SCIENCES	C1q/tumor necrosis factor-related protein-3 acts as a target treating hepatic fibrosis	Sun, BR; Li, HY; Wang, GP; Jia, QA; Zhang, C	2021	English	Web of Science	34533812		Permission required (Web of Science)	Article	Yes	Duplicates (removed)	Excluded
Case Rep Womens Health	Central nervous system solitary fibrous tumour/hemangiopericytoma presenting as nausea, vomiting and hepatic dysfunction after the first trimester of pregnancy: A case report	Ju Y, Liu X, Wang H, Yang J.	2021	English	PubMed	33511039	10.1016/j.crwh.2021.e00285	Open (PubMed)	Others	No	Other types of articles	Excluded
EUROPEAN REVIEW FOR MEDICAL AND PHARMACOLOGICAL SCIENCES	C1q/tumor necrosis factor-related protein-3 acts as a target treating hepatic fibrosis	Sun BR, Li HY, Wang GP, Jia QA, Zhang C.	2021	English	PubMed	34533812	10.26355/eurrev_202109_26644	Open (PubMed)	Article	Yes	Fundamental experimental study	Excluded
Eur J Med Chem	Design, synthesis and biological evaluations of a series of Pyrido[1,2-a]pyrimidinone derivatives as novel selective FGFR inhibitors	Ran K, Zeng J, Wan G, He X, Feng Z, Xiang W, Wei W, Hu X, Wang N, Liu Z, Yu L.	2021	English	PubMed	33940465	10.1016/j.ejmech.2021.113499	Permission required (PubMed)	Article	No	Irrelevant clinical trials	Excluded
Front Cell Dev Biol	Targeting Tumor-Stromal Interactions in Pancreatic Cancer: Impact of Collagens and Mechanical Traits	Maneshi P, Mason J, Dongre M, ?hlund D.	2021	English	PubMed	34901028	10.3389/fcell.2021.787485	Open (PubMed)	Others	No	Other types of articles	Excluded
PLoS Negl Trop Dis	A MEKK1-JNK mitogen activated kinase (MAPK) cascade module is active in Echinococcus multilocularis stem cells	Stoll, K; Bergmann, M; Spiliotis, M; Brehm, K	2021	English	Web of Science	34879059	10.1371/journal.pntd.0010027	Open (Web of Science)	Article	Yes	Duplicates (removed)	Excluded
Drugs	Cholestatic Liver Disease: Current Treatment Strategies and New Therapeutic Agents	Hasegawa S, Yoneda M, Kurita Y, Nogami A, Honda Y, Hosono K, Nakajima A.	2021	English	PubMed	34142342	10.1007/s40265-021-01545-7	Open (PubMed)	Others	No	Other types of articles	Excluded
Amino Acids	Cholesterol-lowering effects of taurine through the reduction of ileal FXR signaling due to the alteration of ileal bile acid composition	Miyata M, Tanaka T, Takahashi K, Funaki A, Sugiura Y.	2021	English	PubMed	34596761	10.1007/s00726-021-03068-7	Permission required (PubMed)	Article	No	Fundamental experimental study	Excluded
GASTROENTEROLOGY	Cadherin 11 Promotes Immunosuppression and Extracellular Matrix Deposition to Support Growth of Pancreatic Tumors and Resistance to Gemcitabine in Mice	Peran, I; Dakshanamurthy, S; McCoy, MD; Mavropoulos, A; Allo, B; Sebastian, A; Hum, NR; Sprague, SC; Martin, KA; Pishvaian, MJ; Vietsch, EE; Wellstein, A; Atkins, MB; Weiner, LM; Quong, AA; Loots, GG; Yoo, SS; Assefnia, S; Byers, SW	2021	English	Web of Science	33307028	10.1053/j.gastro.2020.11.044	Open (Web of Science)	Article	Yes	Duplicates (removed)	Excluded
Sci Rep	Developmental defects and impaired network excitability in a cerebral organoid model of KCNJ11 p.V59M-related neonatal diabetes	Dalgin G, Tryba AK, Cohen AP, Park SY, Philipson LH, Greeley SAW, Garcia AJ 3rd.	2021	English	PubMed	34732776	10.1038/s41598-021-00939-7	Open (PubMed)	Article	No	Irrelevant clinical trials	Excluded
INTERNATIONAL JOURNAL OF MOLECULAR SCIENCES	Cancer-Associated Fibroblasts in Pancreatic Ductal Adenocarcinoma: An Update on Heterogeneity and Therapeutic Targeting	Vaish, U; Jain, T; Are, AC; Dudeja, V	2021	English	Web of Science	34948209	10.3390/ijms222413408	Open (Web of Science)	Others	No	Other types of articles	Excluded
Cell Death Dis	Cancer-associated fibroblasts-mediated ATF4 expression promotes malignancy and gemcitabine resistance in pancreatic cancer via the TGF-β1/SMAD2/3 pathway and ABCC1 transactivation	Wei L, Lin Q, Lu Y, Li G, Huang L, Fu Z, Chen R, Zhou Q.	2021	English	PubMed	33782384	10.1038/s41419-021-03574-2	Open (PubMed)	Article	No	Fundamental experimental study	Excluded
AMERICAN JOURNAL OF CANCER RESEARCH	Dickkopf-1 promotes angiogenesis by upregulating VEGF receptor 2-mediated mTOR/p70S6K signaling in hepatocellular carcinoma	Seo, SH; Cho, KJ; Park, HJ; Kim, H; Lee, HW; Kim, BK; Park, JY; Kim, D; Ahn, SH; Kim, SU	2021	English	Web of Science	34765293		Permission required (Web of Science)	Article	No	Irrelevant clinical trials	Excluded
CELL JOURNAL	Induction of β Cell Replication by Small Molecule-Mediated Menin Inhibition and Combined PKC Activation and TGF-β Inhibition as Revealed by A Refined Primary Culture Screening	Pahlavanneshan, S; Behmanesh, M; Tahamtani, Y; Hajizadeh-Saffar, E; Basiri, M; Baharvand, H	2021	English	Web of Science	34939756	10.22074/cellj.2021.7437	Permission required (Web of Science)	Article	Yes	Duplicates (removed)	Excluded
Eur J Nucl Med Mol Imaging	([68)Ga]DOTA-FAPI-04 PET/CT imaging in a case of a signet ring cell carcinoma of stomach	Alan-Seluk N, Ergen S, Demirci E, Ocak M, Kabasakal L.	2021	English	PubMed	34148117	10.1007/s00259-021-05213-6	Permission required (PubMed)	Others	Yes	Other types of articles	Excluded
INTERNATIONAL JOURNAL OF MOLECULAR SCIENCES	Dictyostelium Differentiation-Inducing Factor-1 Promotes Glucose Uptake, at Least in Part, via an AMPK-Dependent Pathway in Mouse 3T3-L1 Cells	Kubohara, Y; Homma, Y; Shibata, H; Oshima, Y; Kikuchi, H	2021	English	Web of Science	33669058	10.3390/ijms22052293	Open (Web of Science)	Article	No	Irrelevant clinical trials	Excluded
Am J Physiol Endocrinol Metab	Differential effects of bile acids on the postprandial secretion of gut hormones: a randomized crossover study	McGlone ER, Malallah K, Cuenco J, Wewer Albrechtsen NJ, Holst JJ, Vincent RP, Ling C, Khan OA, Verma S, Ahmed AR, Walters JRF, Khoo B, Bloom SR, Tan TMM.	2021	English	PubMed	33459181	10.1152/ajpendo.00580.2020	Open (PubMed)	Article	No	Irrelevant clinical trials	Excluded
Diabetes	Cavβ3 Regulates Ca(2+) Signaling and Insulin Expression in Pancreatic β-Cells in a Cell-Autonomous Manner	Becker A, Wardas B, Salah H, Amini M, Fecher-Trost C, Sen Q, Martus D, Beck A, Philipp SE, Flockerzi V, Belkacemi A.	2021	English	PubMed	34426509	10.2337/db21-0078	Open (PubMed)	Article	No	Fundamental experimental study	Excluded
Cell Death Dis	Colorectal cancer-associated fibroblasts promote metastasis by up-regulating LRG1 through stromal IL-6/STAT3 signaling	Zhong B, Cheng B, Huang X, Xiao Q, Niu Z, Chen YF, Yu Q, Wang W, Wu XJ.	2021	English	PubMed	34930899	10.1038/s41419-021-04461-6	Open (PubMed)	Article	No	Fundamental experimental study	Excluded
Cell Mol Gastroenterol Hepatol	Combined ASBT Inhibitor and FGF15 Treatment Improves Therapeutic Efficacy in Experimental Nonalcoholic Steatohepatitis	Matye DJ, Wang H, Luo W, Sharp RR, Chen C, Gu L, Jones KL, Ding WX, Friedman JE, Li T.	2021	English	PubMed	33965587	10.1016/j.jcmgh.2021.04.013	Open (PubMed)	Article	No	Fundamental experimental study	Excluded
Angew Chem Int Ed Engl	Discovery of a Potent Degrader for Fibroblast Growth Factor Receptor 1/2	Du G, Jiang J, Wu Q, Henning NJ, Donovan KA, Yue H, Che J, Lu W, Fischer ES, Bardeesy N, Zhang T, Gray NS.	2021	English	PubMed	33915015	10.1002/anie.202101328	Open (PubMed)	Article	Yes	Irrelevant clinical trials	Excluded
EUROPEAN JOURNAL OF NUCLEAR MEDICINE AND MOLECULAR IMAGING	[68Ga]DOTA-FAPI-04 PET/CT imaging in a case of a signet ring cell carcinoma of stomach	Alan-Selçuk, N; Ergen, S; Demirci, E; Ocak, M; Kabasakal, L	2021	English	Web of Science	34148117	10.1007/s00259-021-05213-6	Permission required (Web of Science)	Others	Yes	Duplicates (removed)	Excluded
Metabolism	Circulating α-klotho regulates metabolism via distinct central and peripheral mechanisms	Landry T, Shookster D, Huang H.	2021	English	PubMed	34153302	10.1016/j.metabol.2021.154819	Open (PubMed)	Others	Yes	Other types of articles	Excluded
ESMO Open	Clinical benefits of precision medicine in treating solid cancers: European Society of Medical Oncology-Magnitude of Clinical Benefit Scale score-based analysis	Hibino Y, Ito M, Satake T, Kondo S.	2021	English	PubMed	34118770	10.1016/j.esmoop.2021.100187	Open (PubMed)	Others	No	Other types of articles	Excluded
Front Cell Dev Biol	Cardiac Fibroblast Growth Factor 23 Excess Does Not Induce Left Ventricular Hypertrophy in Healthy Mice	Leifheit-Nestler, M; Wagner, MA; Richter, B; Piepert, C; Eitner, F; Böckmann, I; Vogt, I; Grund, A; Hille, SS; Foinquinos, A; Zimmer, K; Thum, T; Müller, OJ; Haffner, D	2021	English	Web of Science	34778257	10.3389/fcell.2021.745892	Open (Web of Science)	Article	Yes	Duplicates (removed)	Excluded
Front Cell Dev Biol	Cardiac Fibroblast Growth Factor 23 Excess Does Not Induce Left Ventricular Hypertrophy in Healthy Mice	Leifheit-Nestler M, Wagner MA, Richter B, Piepert C, Eitner F, Bckmann I, Vogt I, Grund A, Hille SS, Foinquinos A, Zimmer K, Thum T, Müller OJ, Haffner D.	2021	English	PubMed	34778257	10.3389/fcell.2021.745892	Open (PubMed)	Article	Yes	Fundamental experimental study	Excluded
Metabolism	Circulating α-klotho regulates metabolism via distinct central and peripheral mechanisms	Landry T, Shookster D, Huang H.	2021	English	PubMed	34153302	10.1016/j.metabol.2021.154819	Open (PubMed)	Others	Yes	Duplicates (removed)	Excluded
Endocrine	Liver metastases from medullary thyroid carcinoma detected on (68)Ga-FAPI-04 PET/CT	Kuyumcu S, Ik EG, Sanli Y.	2021	English	PubMed	34169462	10.1007/s12020-021-02800-3	Permission required (PubMed)	Others	Yes	Other types of articles	Excluded
Endocrine	Liver metastases from medullary thyroid carcinoma detected on 68Ga-FAPI-04 PET/CT	Kuyumcu, S; Isik, EG; Sanli, Y	2021	English	Web of Science	34169462	10.1007/s12020-021-02800-3	Permission required (Web of Science)	Others	Yes	Duplicates (removed)	Excluded
Eur J Hybrid Imaging	(68)Ga-FAPI-04 PET/MR is helpful in differential diagnosis of pancreatitis from pancreatic malignancy compared to (18)F-FDG PET/CT: a case report	Shou Y, Xue Q, Yuan J, Zhao J.	2021	English	PubMed	34181149	10.1186/s41824-021-00106-1	Open (PubMed)	Others	Yes	Other types of articles	Excluded
Oncol Rep	Combination of miR‑143 and miR‑506 reduces lung and pancreatic cancer cell growth through the downregulation of cyclin‑dependent kinases	Hossian AKMN, Mackenzie GG, Mattheolabakis G.	2021	English	PubMed	33649787	10.3892/or.2021.7953	Open (PubMed)	Others	No	Other types of articles	Excluded
Diabetes Metab	Dose-response relationship between serum fibroblast growth factor 21 and liver fat content in non-alcoholic fatty liver disease	Xiao F, Shi X, Huang P, Zeng X, Wang L, Zeng J, Liu C, Yan B, Song H, Xu Y, Han L, Zhao Q, Lin M, Li X.	2021	English	PubMed	33373666	10.1016/j.diabet.2020.101221	Permission required (PubMed)	Article	No	Irrelevant clinical trials	Excluded
CANCER CELL INTERNATIONAL	Downregulation of tumor-derived exosomal miR-34c induces cancer-associated fibroblast activation to promote cholangiocarcinoma progress	Qin, XL; Lu, M; Li, G; Zhou, YJ; Liu, ZY	2021	English	Web of Science	34261453	10.1186/s12935-020-01726-6	Open (Web of Science)	Article	No	Irrelevant clinical trials	Excluded
CANCERS	DPP9: Comprehensive In Silico Analyses of Loss of Function Gene Variants and Associated Gene Expression Signatures in Human Hepatocellular Carcinoma	Huang JC, Emran AA, Endaya JM, McCaughan GW, Gorrell MD, Zhang HE.	2021	English	PubMed	33915844	10.3390/cancers13071637	Open (PubMed)	Article	Yes	Irrelevant clinical trials	Excluded
ACTA BIOCHIMICA ET BIOPHYSICA SINICA	CCL26 is upregulated by nab-paclitaxel in pancreatic cancer-associated fibroblasts and promotes PDAC invasiveness through activation of the PI3K/AKT/mTOR pathway	Chen, XM; An, Y; Zhang, Y; Xu, D; Chen, TB; Yang, Y; Chen, WB; Wu, D; Zhang, XY	2021	English	Web of Science	33764366	10.1093/abbs/gmab032	Permission required (Web of Science)	Article	Yes	Duplicates (removed)	Excluded
Haematologica	C-FGF23 peptide alleviates hypoferremia during acute inflammation	Agoro, R; Park, MY; Le Henaff, C; Jankauskas, S; Gaias, A; Chen, GZ; Mohammadi, M; Sitara, D	2021	English	Web of Science	32193252	10.3324/haematol.2019.237040	Open (Web of Science)	Article	Yes	Duplicates (removed)	Excluded
Haematologica	C-FGF23 peptide alleviates hypoferremia during acute inflammation	Agoro R, Park MY, Le Henaff C, Jankauskas S, Gaias A, Chen G, Mohammadi M, Sitara D.	2021	English	PubMed	32193252	10.3324/haematol.2019.237040	Open (PubMed)	Article	Yes	Fundamental experimental study	Excluded
Nutr Metab (Lond)	Changes in hepatic triglyceride content with the activation of ER stress and increased FGF21 secretion during pregnancy	Lu, JY; Gong, Y; Wei, XH; Yao, ZY; Yang, R; Xin, JX; Gao, L; Shao, SS	2021	English	Web of Science	33849585	10.1186/s12986-021-00570-3	Open (Web of Science)	Article	Yes	Duplicates (removed)	Excluded
J Nanosci Nanotechnol	Construction of Lycetin Nanocarriers and Its Effect on the Proliferation and Apoptosis of Hepatocellular Carcinoma Cells by Regulating Nuclear Factor E2 Related Factor/Antioxidant Response Element Pathway	Jiang M, Jin J, Ye X, Wang J, Shen H, Zhen J, Zhou Y.	2021	English	PubMed	33183443	10.1166/jnn.2021.18630	Permission required (PubMed)	Article	No	Fundamental experimental study	Excluded
Nutr Metab (Lond)	Changes in hepatic triglyceride content with the activation of ER stress and increased FGF21 secretion during pregnancy	Lu J, Gong Y, Wei X, Yao Z, Yang R, Xin J, Gao L, Shao S.	2021	English	PubMed	33849585	10.1186/s12986-021-00570-3	Open (PubMed)	Article	Yes	Fundamental experimental study	Excluded
Eur J Hybrid Imaging	(68)Ga-FAPI-04 PET/MR is helpful in differential diagnosis of pancreatitis from pancreatic malignancy compared to (18)F-FDG PET/CT: a case report	Shou Y, Xue Q, Yuan J, Zhao J.	2021	English	PubMed	34181149	10.1186/s41824-021-00106-1	Open (PubMed)	Others	Yes	Duplicates (removed)	Excluded
Eur J Hybrid Imaging	(68)Ga-FAPI-04 PET/MR is helpful in differential diagnosis of pancreatitis from pancreatic malignancy compared to (18)F-FDG PET/CT: a case report	Shou Y, Xue Q, Yuan J, Zhao J.	2021	English	PubMed	34181149	10.1186/s41824-021-00106-1	Open (PubMed)	Others	Yes	Duplicates (removed)	Excluded
Eur J Pharmacol	Effect of chitosan oligosaccharide-conjugated selenium on improving immune function and blocking gastric cancer growth	Jiang Z, Chi J, Li H, Wang Y, Liu W, Han B.	2021	English	PubMed	33098836	10.1016/j.ejphar.2020.173673	Permission required (PubMed)	Article	No	Irrelevant clinical trials	Excluded
Drug Metab Dispos	Effect of Gender and Various Diets on Bile Acid Profile and Related Genes in Mice	Ma C, Guo Y, Klaassen CD.	2021	English	PubMed	33093018	10.1124/dmd.120.000166	Open (PubMed)	Article	No	Irrelevant clinical trials	Excluded
Cell Signal	Coordinated regulation of miR-27 by insulin/CREB/Hippo contributes to insulin resistance	Chen YJ, Chueh LY, Lee SY, Ma PF, Chen PC, Hsu SH.	2021	English	PubMed	33515696	10.1016/j.cellsig.2021.109930	Permission required (PubMed)	Article	No	Fundamental experimental study	Excluded
JOURNAL OF ADVANCED RESEARCH	Effects of differential distributed-JUP on the malignancy of gastric cancer	Chen, YL; Yang, LP; Qin, YL; Liu, SQ; Qiao, YN; Wan, XY; Zeng, H; Tang, X; Liu, MR; Hou, YX	2021	English	Web of Science	33364056	10.1016/j.jare.2020.06.026	Open (Web of Science)	Article	No	Irrelevant clinical trials	Excluded
SN Compr Clin Med	COVID-19: a Disease with a Potpourri of Histopathologic Findings-a Literature Review and Comparison to the Closely Related SARS and MERS	Malik P, Patel K, Akrmah M, Donthi D, Patel U, Khader SN, Asiry S.	2021	English	PubMed	34396046	10.1007/s42399-021-01029-5	Open (PubMed)	Others	No	Other types of articles	Excluded
Mol Nutr Food Res	CREBH: A Complex Array of Regulatory Mechanisms in Nutritional Signaling, Metabolic Inflammation, and Metabolic Disease	Wade H, Pan K, Su Q.	2021	English	PubMed	32997872	10.1002/mnfr.202000771	Permission required (PubMed)	Others	No	Other types of articles	Excluded
SCIENTIFIC REPORTS	Effects of interleukin-1 antagonism and corticosteroids on fibroblast growth factor-21 in patients with metabolic syndrome	Ebrahimi, F; Urwyler, SA; Betz, MJ; Christ, ER; Schuetz, P; Mueller, B; Donath, MY; Christ-Crain, M	2021	English	Web of Science	33846498	10.1038/s41598-021-87207-w	Open (Web of Science)	Article	No	Irrelevant clinical trials	Excluded
Cardiovasc Diabetol	Effects of pemafibrate on glucose metabolism markers and liver function tests in patients with hypertriglyceridemia: a pooled analysis of six phase 2 and phase 3 randomized double-blind placebo-controlled clinical trials	Yokote K, Yamashita S, Arai H, Araki E, Matsushita M, Nojima T, Suganami H, Ishibashi S.	2021	English	PubMed	33947390	10.1186/s12933-021-01291-w	Open (PubMed)	Article	No	Irrelevant clinical trials	Excluded
Biomed Pharmacother	Danthron ameliorates obesity and MAFLD through activating the interplay between PPARα/RXRα heterodimer and adiponectin receptor 2	Ma C, Wang Z, Xia R, Wei L, Zhang C, Zhang J, Zhao L, Wu H, Kang L, Yang S.	2021	English	PubMed	33581653	10.1016/j.biopha.2021.111344	Open (PubMed)	Article	No	Fundamental experimental study	Excluded
J Hepatol	Dark and bright side of targeting fibroblast growth factor receptor 4 in the liver	Gadaleta RM, Moschetta A.	2021	English	PubMed	34364916	10.1016/j.jhep.2021.07.029	Permission required (PubMed)	Others	No	Other types of articles	Excluded
Vet Res	DDX1 from Cherry valley duck mediates signaling pathways and anti-NDRV activity	Zhang H, Song X, Li T, Wang J, Xing B, Zhai X, Luo J, Hu X, Hou X, Wei L.	2021	English	PubMed	33472667	10.1186/s13567-020-00889-4	Open (PubMed)	Article	No	Fundamental experimental study	Excluded
Gastroenterology	Efficacy and Safety of Aldafermin, an Engineered FGF19 Analog, in a Randomized, Double-Blind, Placebo-Controlled Trial of Patients With Nonalcoholic Steatohepatitis	Harrison SA, Neff G, Guy CD, Bashir MR, Paredes AH, Frias JP, Younes Z, Trotter JF, Gunn NT, Moussa SE, Kohli A, Nelson K, Gottwald M, Chang WCG, Yan AZ, DePaoli AM, Ling L, Lieu HD.	2021	English	PubMed	32781086	10.1053/j.gastro.2020.08.004	Open (PubMed)	Article	No	Irrelevant clinical trials	Excluded
Anticancer Res	Efficacy of a Novel Oral Chemotherapeutic Agent, TAS-102, Against Human Oral Squamous Cell Carcinoma Cells	Harada K, Ferdous T, Mishima K.	2021	English	PubMed	34848458	10.21873/anticanres.15423	Permission required (PubMed)	Article	No	Irrelevant clinical trials	Excluded
Diabetes	Depletion of Prmt1 in Adipocytes Impairs Glucose Homeostasis in Diet-Induced Obesity	Choi S, Choi D, Lee YK, Ahn SH, Seong JK, Chi SW, Oh TJ, Choi SH, Koo SH.	2021	English	PubMed	34039627	10.2337/db20-1050	Permission required (PubMed)	Article	No	Fundamental experimental study	Excluded
Bioorg Chem	Design, molecular docking, in vitro, and in vivo studies of new quinazolin-4(3H)-ones as VEGFR-2 inhibitors with potential activity against hepatocellular carcinoma	Eissa IH, Ibrahim MK, Metwaly AM, Belal A, Mehany ABM, Abdelhady AA, Elhendawy MA, Radwan MM, ElSohly MA, Mahdy HA.	2021	English	PubMed	33334586	10.1016/j.bioorg.2020.104532	Permission required (PubMed)	Article	No	Fundamental experimental study	Excluded
Bioorg Chem	Design, synthesis and biological evaluation of water soluble and non-aggregated silicon phthalocyanines, naphthalocyanines against A549, SNU-398, SK-MEL128, DU-145, BT-20 and HFC cell lines as potential anticancer agents	Kele T, Barut B, zel A, Biyiklioglu Z.	2021	English	PubMed	33454505	10.1016/j.bioorg.2021.104637	Permission required (PubMed)	Article	No	Fundamental experimental study	Excluded
Gastroenterology	Epigenomic Evaluation of Cholangiocyte Transforming Growth Factor-β Signaling Identifies a Selective Role for Histone 3 Lysine 9 Acetylation in Biliary Fibrosis	Aseem SO, Jalan-Sakrikar N, Chi C, Navarro-Corcuera A, De Assuncao TM, Hamdan FH, Chowdhury S, Banales JM, Johnsen SA, Shah VH, Huebert RC.	2021	English	PubMed	33058867	10.1053/j.gastro.2020.10.008	Open (PubMed)	Article	No	Irrelevant clinical trials	Excluded
Eur J Med Chem	Design, synthesis, and biological evaluation of indazole derivatives as selective and potent FGFR4 inhibitors for the treatment of FGF19-driven hepatocellular cancer	Chen X, Liu Y, Zhang L, Chen D, Dong Z, Zhao C, Liu Z, Xia Q, Wu J, Chen Y, Zheng X, Cai Y.	2021	English	PubMed	33618175	10.1016/j.ejmech.2021.113219	Permission required (PubMed)	Article	No	Fundamental experimental study	Excluded
Eur J Radiol	Comparison of (68)Ga-DOTA-FAPI and (18)FDG PET/CT imaging modalities in the detection of liver metastases in patients with gastrointestinal system cancer	ahin E, Elboa U, elen YZ, Sever N, ayrl YB, imen U.	2021	English	PubMed	34315086	10.1016/j.ejrad.2021.109867	Permission required (PubMed)	Article	Yes	Data deficiency	Excluded
Eur J Radiol	Comparison of (68)Ga-DOTA-FAPI and (18)FDG PET/CT imaging modalities in the detection of liver metastases in patients with gastrointestinal system cancer	?ahin E, Elbo?a U, ?elen YZ, Sever ?N, ?ay?rl? YB, ?imen U.	2021	English	PubMed	34315086	10.1016/j.ejrad.2021.109867	Permission required (PubMed)	Article	Yes	Duplicates (removed)	Excluded
Eur J Radiol	Comparison of (68)Ga-DOTA-FAPI and (18)FDG PET/CT imaging modalities in the detection of liver metastases in patients with gastrointestinal system cancer	ahin E, Elboa U, elen YZ, Sever N, ayrl YB, imen U.	2021	English	PubMed	34315086	10.1016/j.ejrad.2021.109867	Permission required (PubMed)	Article	Yes	Duplicates (removed)	Excluded
BMC COMPLEMENTARY MEDICINE AND THERAPIES	Ethyl acetate extract of Elephantopus mollis Kunth induces apoptosis in human gastric cancer cells	Tam, TDT; Ngoc, TTB; Nga, NTH; Trinh, NTM; Thuoc, TL; Thao, DTP	2021	English	Web of Science	34717604	10.1186/s12906-021-03444-6	Open (Web of Science)	Article	No	Irrelevant clinical trials	Excluded
Radiology	Comparison of (68)Ga-FAPI and (18)F-FDG Uptake in Gastric, Duodenal, and Colorectal Cancers	Pang Y, Zhao L, Luo Z, Hao B, Wu H, Lin Q, Sun L, Chen H.	2021	English	PubMed	33258746	10.1148/radiol.2020203275	Permission required (PubMed)	Article	Yes	Duplicates (removed)	Excluded
Eur J Radiol	Comparison of 68Ga-DOTA-FAPI and 18FDG PET/CT imaging modalities in the detection of liver metastases in patients with gastrointestinal system cancer	Sahin, E; Elboga, U; Çelen, YZ; Sever, ÖN; Çayirli, YB; Çimen, U	2021	English	Web of Science	34315086	10.1016/j.ejrad.2021.109867	Open (Web of Science)	Article	Yes	Duplicates (removed)	Excluded
EUROPEAN JOURNAL OF RADIOLOGY	Comparison of 68Ga-DOTA-FAPI and 18FDG PET/CT imaging modalities in the detection of liver metastases in patients with gastrointestinal system cancer	Sahin, E; Elboga, U; Çelen, YZ; Sever, ÖN; Çayirli, YB; Çimen, U	2021	English	Web of Science	34315086	10.1016/j.ejrad.2021.109867	Open (Web of Science)	Article	Yes	Duplicates (removed)	Excluded
Acta Pharm Sin B	The biology, function, and applications of exosomes in cancer	Liu J, Ren L, Li S, Li W, Zheng X, Yang Y, Fu W, Yi J, Wang J, Du G.	2021	English	PubMed	34589397	10.1016/j.apsb.2021.01.001	Open (PubMed)	Others	Yes	Other types of articles	Excluded
Acta Pharm Sin B	The biology, function, and applications of exosomes in cancer	Liu J, Ren L, Li S, Li W, Zheng X, Yang Y, Fu W, Yi J, Wang J, Du G.	2021	English	PubMed	34589397	10.1016/j.apsb.2021.01.001	Open (PubMed)	Others	Yes	Duplicates (removed)	Excluded
Biochem Biophys Res Commun	Dickkopf (Dkk)-2 is a beige fat-enriched adipokine to regulate adipogenesis	Yang J, Shi BY.	2021	English	PubMed	33647798	10.1016/j.bbrc.2021.02.068	Permission required (PubMed)	Article	No	Fundamental experimental study	Excluded
Clin Nucl Med	Comparison of 18F-AlF-NOTA-FAPI and 18F-FDG Imaging in a Patient With Gastric Signet-Ring Cell Carcinoma	Guo YH, Yang MF.	2021	English	PubMed	34606486	10.1097/RLU.0000000000003742	Permission required (PubMed)	Others	Yes	Other types of articles	Excluded
CLINICAL NUCLEAR MEDICINE	Comparison of 18F-AlF-NOTA-FAPI and 18F-FDG Imaging in a Patient With Gastric Signet-Ring Cell Carcinoma	Guo, YH; Yang, MF	2021	English	Web of Science	34606486	10.1097/RLU.0000000000003742	Permission required (Web of Science)	Others	Yes	Duplicates (removed)	Excluded
Int J Mol Sci	Head-to-Head Comparison of Fibroblast Activation Protein Inhibitors (FAPI) Radiotracers versus [(18)F]F-FDG in Oncology: A Systematic Review	Treglia G, Muoio B, Roustaei H, Kiamanesh Z, Aryana K, Sadeghi R.	2021	English	PubMed	34681850	10.3390/ijms222011192	Open (PubMed)	Others	Yes	Other types of articles	Excluded
Int J Mol Sci	Head-to-Head Comparison of Fibroblast Activation Protein Inhibitors (FAPI) Radiotracers versus [18F]F-FDG in Oncology: A Systematic Review	Treglia, G; Muoio, B; Roustaei, H; Kiamanesh, Z; Aryana, K; Sadeghi, R	2021	English	Web of Science	34681850	10.3390/ijms222011192	Open (Web of Science)	Others	Yes	Duplicates (removed)	Excluded
Clin Nucl Med	Al18F-NOTA-FAPI-04 Outperforms 18F-FDG PET/CT in Identifying the Primary Lesion and Rare Metastases From Gastric Cancer	Kou Y, Yao Z, Cheng Z.	2021	English	PubMed	34735412	10.1097/RLU.0000000000003727	Permission required (PubMed)	Others	Yes	Other types of articles	Excluded
RADIOLOGY	Comparison of 68Ga-FAPI and 18F-FDG Uptake in Gastric, Duodenal, and Colorectal Cancers	Pang, YZ; Zhao, L; Luo, ZM; Hao, B; Wu, H; Lin, Q; Sun, L; Chen, HJ	2021	English	Web of Science	33258746	10.1148/radiol.2020203275	Open (Web of Science)	Article	Yes	Duplicates (removed)	Excluded
JOURNAL OF NUCLEAR MEDICINE	Comparison of 68Ga-FAPI and 18F-FDG uptake in gastric, duodenal, and colorectal cancers	Pang, YZ; Zhao, L; Sun, L; Wu, H; Chen, HJ	2021	English	Web of Science			Open (Web of Science)	Others	Yes	Other types of articles	Excluded
Clin Nutr	Differential effects of protein intake versus intake of a defined oligopeptide on FGF-21 in obese human subjects in vivo	Fangmann D, Geisler C, Schlicht K, Hartmann K, Köpke J, Tiede A, Settgast U, Türk K, Schulte DM, Altmann K, Clawin-Rädecker I, Lorenzen PC, Schreiber S, Schwarz K, Laudes M.	2021	English	PubMed	32600859	10.1016/j.clnu.2020.06.006	Permission required (PubMed)	Article	No	Fundamental experimental study	Excluded
Int J Mol Sci	Direct and Indirect Effect of TGFβ on Treg Transendothelial Recruitment in HCC Tissue Microenvironment	Dituri F, Mancarella S, Serino G, Chaoul N, Lupo LG, Villa E, Fabregat I, Giannelli G.	2021	English	PubMed	34769191	10.3390/ijms222111765	Open (PubMed)	Article	No	Fundamental experimental study	Excluded
Clin Nucl Med	Feasibility and Therapeutic Potential of 177Lu-Fibroblast Activation Protein Inhibitor-46 for Patients With Relapsed or Refractory Cancers: A Preliminary Study	Assadi M, Rekabpour SJ, Jafari E, Divband G, Nikkholgh B, Amini H, Kamali H, Ebrahimi S, Shakibazad N, Jokar N, Nabipour I, Ahmadzadehfar H.	2021	English	PubMed	34269729	10.1097/RLU.0000000000003810	Permission required (PubMed)	Article	Yes	Irrelevant clinical trials	Excluded
Autophagy	Discovery of a potent SCAP degrader that ameliorates HFD-induced obesity, hyperlipidemia and insulin resistance via an autophagy-independent lysosomal pathway	Zheng ZG, Zhu ST, Cheng HM, Zhang X, Cheng G, Thu PM, Wang SP, Li HJ, Ding M, Qiang L, Chen XW, Zhong Q, Li P, Xu X.	2021	English	PubMed	32432943	10.1080/15548627.2020.1757955	Open (PubMed)	Article	No	Fundamental experimental study	Excluded
CLINICAL NUCLEAR MEDICINE	Al18F-NOTA-FAPI-04 Outperforms 18F-FDG PET/CT in Identifying the Primary Lesion and Rare Metastases From Gastric Cancer	Kou, Y; Yao, ZW; Cheng, ZZ	2021	English	Web of Science	34735412	10.1097/RLU.0000000000003727	Permission required (Web of Science)	Others	Yes	Duplicates (removed)	Excluded
Int J Biol Sci	Disruption of myofibroblastic Notch signaling attenuates liver fibrosis by modulating fibrosis progression and regression	Yue Z, Jiang Z, Ruan B, Duan J, Song P, Liu J, Han H, Wang L.	2021	English	PubMed	34239344	10.7150/ijbs.60056	Open (PubMed)	Article	No	Fundamental experimental study	Excluded
Genes (Basel)	Disruptive NADSYN1 Variants Implicated in Congenital Vertebral Malformations	Lin J, Zhao L, Zhao S, Li S, Zhao Z, Chen Z, Zheng Z, Shao J, Niu Y, Li X, Zhang JT, Wu Z, Wu N.	2021	English	PubMed	34681008	10.3390/genes12101615	Open (PubMed)	Article	No	Fundamental experimental study	Excluded
Clin Nucl Med	18F-FDG PET/CT and 68Ga-FAPI-04 PET/CT Findings of Abdominal Leiomyosarcoma	Güzel Y, Can C, Söğütçü N, Gündeş E, Gündoğan C.	2021	English	PubMed	34735413	10.1097/RLU.0000000000003673	Open (PubMed)	Others	Yes	Other types of articles	Excluded
Clin Nucl Med	18F-FDG PET/CT and 68Ga-FAPI-04 PET/CT Findings of Abdominal Leiomyosarcoma	Güzel, Y; Can, C; Sögütçü, N; Gündes, E; Gündogan, C	2021	English	Web of Science	34735413	10.1097/RLU.0000000000003673	Open (Web of Science)	Others	Yes	Duplicates (removed)	Excluded
Int J Mol Sci	The Roles of Carbohydrate Response Element Binding Protein in the Relationship between Carbohydrate Intake and Diseases	Iizuka, K	2021	English	Web of Science	34769488	10.3390/ijms222112058	Open (Web of Science)	Others	Yes	Other types of articles	Excluded
Int J Mol Sci	The Roles of Carbohydrate Response Element Binding Protein in the Relationship between Carbohydrate Intake and Diseases	Iizuka K.	2021	English	PubMed	34769488	10.3390/ijms222112058	Open (PubMed)	Others	Yes	Duplicates (removed)	Excluded
Acta Biochim Biophys Sin (Shanghai)	FGFBP1-mediated crosstalk between fibroblasts and pancreatic cancer cells via FGF22/FGFR2 promotes invasion and metastasis of pancreatic cancer	Zhang Z, Qin Y, Ji S, Xu W, Liu M, Hu Q, Ye Z, Fan G, Yu X, Liu W, Xu X.	2021	English	PubMed	34117747	10.1093/abbs/gmab074	Open (PubMed)	Article	No	Irrelevant clinical trials	Excluded
Cells	The Pathophysiology of Farnesoid X Receptor (FXR) in the GI Tract: Inflammation, Barrier Function and Innate Immunity	Anderson, KM; Gayer, CP	2021	English	Web of Science	34831429	10.3390/cells10113206	Open (Web of Science)	Others	Yes	Other types of articles	Excluded
SCIENTIFIC REPORTS	Fibroblast activation protein targeted near infrared photoimmunotherapy (NIR PIT) overcomes therapeutic resistance in human esophageal cancer	Katsube, R; Noma, K; Ohara, T; Nishiwaki, N; Kobayashi, T; Komoto, S; Sato, H; Kashima, H; Kato, T; Kikuchi, S; Tazawa, H; Kagawa, S; Shirakawa, Y; Kobayashi, H; Fujiwara, T	2021	English	Web of Science	33462372	10.1038/s41598-021-81465-4	Open (Web of Science)	Article	No	Irrelevant clinical trials	Excluded
Nat Commun	Dysfunction of the key ferroptosis-surveilling systems hypersensitizes mice to tubular necrosis during acute kidney injury	Tonnus W, Meyer C, Steinebach C, Belavgeni A, von Mssenhausen A, Gonzalez NZ, Maremonti F, Gembardt F, Himmerkus N, Latk M, Locke S, Marschner J, Li W, Short S, Doll S, Ingold I, Proneth B, Daniel C, Kabgani N, Kramann R, Motika S, Hergenrother PJ, Bornstein SR, Hugo C, Becker JU, Amann K, Anders HJ, Kreisel D, Pratt D, Gütschow M, Conrad M, Linkermann A.	2021	English	PubMed	34285231	10.1038/s41467-021-24712-6	Open (PubMed)	Article	No	Fundamental experimental study	Excluded
J Endocrinol	Effect of nighttime light exposure on glucose metabolism in protein-restricted mice	Borck PC, Rickli S, Vettorazzi JF, Batista TM, Boschero AC, Vieira E, Carneiro EM.	2021	English	PubMed	34647525	10.1530/JOE-21-0133	Permission required (PubMed)	Article	No	Fundamental experimental study	Excluded
Mol Cancer Ther	Conophylline Inhibits Hepatocellular Carcinoma by Inhibiting Activated Cancer-associated Fibroblasts Through Suppression of G Protein-coupled Receptor 68	Yamanaka, T; Harimoto, N; Yokobori, T; Muranushi, R; Hoshino, K; Hagiwara, K; Gantumur, D; Handa, T; Ishii, N; Tsukagoshi, M; Igarashi, T; Watanabe, A; Kubo, N; Araki, K; Umezawa, K; Shirabe, K	2021	English	Web of Science	33722852	10.1158/1535-7163.MCT-20-0150	Open (Web of Science)	Article	Yes	Duplicates (removed)	Excluded
Mol Cancer Ther	Conophylline Inhibits Hepatocellular Carcinoma by Inhibiting Activated Cancer-associated Fibroblasts Through Suppression of G Protein-coupled Receptor 68	Yamanaka T, Harimoto N, Yokobori T, Muranushi R, Hoshino K, Hagiwara K, Gantumur D, Handa T, Ishii N, Tsukagoshi M, Igarashi T, Watanabe A, Kubo N, Araki K, Umezawa K, Shirabe K.	2021	English	PubMed	33722852	10.1158/1535-7163.MCT-20-0150	Open (PubMed)	Article	Yes	Duplicates (removed)	Excluded
Mol Cancer Ther	Conophylline Inhibits Hepatocellular Carcinoma by Inhibiting Activated Cancer-associated Fibroblasts Through Suppression of G Protein-coupled Receptor 68	Yamanaka T, Harimoto N, Yokobori T, Muranushi R, Hoshino K, Hagiwara K, Gantumur D, Handa T, Ishii N, Tsukagoshi M, Igarashi T, Watanabe A, Kubo N, Araki K, Umezawa K, Shirabe K.	2021	English	PubMed	33722852	10.1158/1535-7163.MCT-20-0150	Permission required (PubMed)	Article	Yes	Fundamental experimental study	Excluded
J Hum Genet	Determination of novel CYP2D6 haplotype using the targeted sequencing followed by the long-read sequencing and the functional characterization in the Japanese population	Fukunaga K, Hishinuma E, Hiratsuka M, Kato K, Okusaka T, Saito T, Ikeda M, Yoshida T, Zembutsu H, Iwata N, Mushiroda T.	2021	English	PubMed	32759992	10.1038/s10038-020-0815-x	Permission required (PubMed)	Article	No	Fundamental experimental study	Excluded
Cancers (Basel)	Deuterium Oxide (D(2)O) Induces Early Stress Response Gene Expression and Impairs Growth and Metastasis of Experimental Malignant Melanoma	Jandova J, Hua AB, Fimbres J, Wondrak GT.	2021	English	PubMed	33546433	10.3390/cancers13040605	Open (PubMed)	Article	Yes	Fundamental experimental study	Excluded
HEPATITIS MONTHLY	Fibroblast Growth Factor 21 Reduces Cholesterol-Induced Hepatic Fibrogenesis by Inhibiting TGF-β/Smad3C Signaling Pathway in LX2 Cells	Afarin, R; Rezaei, HB; Yaghooti, H; Mohammadtaghvaei, N	2021	English	Web of Science		10.5812/hepatmon.113321	Open (Web of Science)	Article	No	Irrelevant clinical trials	Excluded
Int J Mol Sci	Effects of CREG1 on Age-Associated Metabolic Phenotypes and Renal Senescence in Mice	Hashimoto M, Goto A, Endo Y, Sugimoto M, Ueda J, Yamashita H.	2021	English	PubMed	33525404	10.3390/ijms22031276	Open (PubMed)	Article	No	Fundamental experimental study	Excluded
Int J Mol Sci	Fibroblast Growth Factor 21 Response in a Preclinical Alcohol Model of Acute-on-Chronic Liver Injury	Christidis G, Karatayli E, Hall RA, Weber SN, Reichert MC, Hohl M, Qiao S, Boehm U, Lütjohann D, Lammert F, Karatayli SC.	2021	English	PubMed	34360670	10.3390/ijms22157898	Open (PubMed)	Article	No	Irrelevant clinical trials	Excluded
BIOCELL	Fibroblast growth factor 9 promotes kidney cell proliferation via WNT signaling-mediated activation of ANXA4	Li, T; Sun, XH; Li, NN; Guo, HM	2021	English	Web of Science		10.32604/biocell.2021.012371	Open (Web of Science)	Article	No	Irrelevant clinical trials	Excluded
Cells	The Pathophysiology of Farnesoid X Receptor (FXR) in the GI Tract: Inflammation, Barrier Function and Innate Immunity	Anderson KM, Gayer CP.	2021	English	PubMed	34831429	10.3390/cells10113206	Open (PubMed)	Others	Yes	Duplicates (removed)	Excluded
J Biochem	Efficient induction of proximity-dependent labelling by biotin feeding in BMAL1-BioID knock-in mice	Murata K, Mimura A, Suzuki H, Mikami N, Hamada Y, Kato K, Iki N, Ishida M, Daitoku Y, Tanimoto Y, Okiyoneda T, Fujiyama T, Dinh TTH, Mizuno S, Sugiyama F.	2021	English	PubMed	33982090	10.1093/jb/mvab059	Permission required (PubMed)	Article	No	Fundamental experimental study	Excluded
Nature	EGFR activation limits the response of liver cancer to lenvatinib	Jin H, Shi Y, Lv Y, Yuan S, Ramirez CFA, Lieftink C, Wang L, Wang S, Wang C, Dias MH, Jochems F, Yang Y, Bosma A, Hijmans EM, de Groot MHP, Vegna S, Cui D, Zhou Y, Ling J, Wang H, Guo Y, Zheng X, Isima N, Wu H, Sun C, Beijersbergen RL, Akkari L, Zhou W, Zhai B, Qin W, Bernards R.	2021	English	PubMed	34290403	10.1038/s41586-021-03741-7	Permission required (PubMed)	Article	No	Fundamental experimental study	Excluded
Front Pharmacol	Control of Tissue Fibrosis by 5-Methoxytryptophan, an Innate Anti-Inflammatory Metabolite	Wu, KK	2021	English	Web of Science	34858185	10.3389/fphar.2021.759199	Open (Web of Science)	Others	Yes	Other types of articles	Excluded
Front Pharmacol	Control of Tissue Fibrosis by 5-Methoxytryptophan, an Innate Anti-Inflammatory Metabolite	Wu KK.	2021	English	PubMed	34858185	10.3389/fphar.2021.759199	Open (PubMed)	Others	Yes	Duplicates (removed)	Excluded
Int J Mol Sci	Diabetes in Humans Activates Pancreatic Stellate Cells via RAGE in Pancreatic Ductal Adenocarcinoma	Uchida C, Mizukami H, Hara Y, Saito T, Umetsu S, Igawa A, Osonoi S, Kudoh K, Yamamoto Y, Yamamoto H, Yagihashi S, Hakamada K.	2021	English	PubMed	34769147	10.3390/ijms222111716	Open (PubMed)	Article	No	Fundamental experimental study	Excluded
Front Endocrinol (Lausanne)	Nutritional Regulation of Hepatic FGF21 by Dietary Restriction of Methionine	Fang, H; Stone, KP; Forney, LA; Wanders, D; Gettys, TW	2021	English	Web of Science	34917032	10.3389/fendo.2021.773975	Open (Web of Science)	Others	Yes	Other types of articles	Excluded
Front Endocrinol (Lausanne)	Nutritional Regulation of Hepatic FGF21 by Dietary Restriction of Methionine	Fang H, Stone KP, Forney LA, Wanders D, Gettys TW.	2021	English	PubMed	34917032	10.3389/fendo.2021.773975	Open (PubMed)	Others	Yes	Duplicates (removed)	Excluded
Metabol Open	Emerging roles for stress kinase p38 and stress hormone fibroblast growth factor 21 in NAFLD development	Liu J, Dalamaga M.	2021	English	PubMed	34917917	10.1016/j.metop.2021.100153	Open (PubMed)	Article	No	Fundamental experimental study	Excluded
PHARMACEUTICALS	First-In-Human Results on the Biodistribution, Pharmacokinetics, and Dosimetry of [(177)Lu]Lu-DOTA.SA.FAPi and [(177)Lu]Lu-DOTAGA.(SA.FAPi)(2)	Ballal S, Yadav MP, Moon ES, Kramer VS, Roesch F, Kumari S, Bal C.	2021	English	PubMed	34959613	10.3390/ph14121212	Open (PubMed)	Others	Yes	Other types of articles	Excluded
Pharmaceuticals (Basel)	First-In-Human Results on the Biodistribution, Pharmacokinetics, and Dosimetry of [(177)Lu]Lu-DOTA.SA.FAPi and [(177)Lu]Lu-DOTAGA.(SA.FAPi)(2)	Ballal S, Yadav MP, Moon ES, Kramer VS, Roesch F, Kumari S, Bal C.	2021	English	PubMed	34959613	10.3390/ph14121212	Open (PubMed)	Others	Yes	Duplicates (removed)	Excluded
Hepatol Commun	Fructose Protects Against Acetaminophen-Induced Hepatotoxicity Mainly by Activating the Carbohydrate-Response Element-Binding Protein α-Fibroblast Growth Factor 21 Axis in Mice	Zhang D, Wang S, Ospina E, Shabandri O, Lank D, Akakpo JY, Zhao Z, Yang M, Wu J, Jaeschke H, Saha P, Tong X, Yin L.	2021	English	PubMed	34141985	10.1002/hep4.1683	Open (PubMed)	Article	No	Irrelevant clinical trials	Excluded
PHARMACEUTICALS	First-In-Human Results on the Biodistribution, Pharmacokinetics, and Dosimetry of [177Lu]Lu-DOTA.SA.FAPi and [177Lu]Lu-DOTAGA.(SA.FAPi)2	Ballal, S; Yadav, MP; Moon, ES; Kramer, VS; Roesch, F; Kumari, S; Bal, C	2021	English	Web of Science	34959613	10.3390/ph14121212	Open (Web of Science)	Others	Yes	Duplicates (removed)	Excluded
Mol Cell Biochem	Endoplasmic reticulum stress and autophagy are involved in adipocyte-induced fibrosis in hepatic stellate cells	Liu Y, Wu X, Wang Y, Guo Y.	2021	English	PubMed	33638026	10.1007/s11010-020-03990-6	Permission required (PubMed)	Article	No	Fundamental experimental study	Excluded
Cardiovasc Res	Deletion of fibroblast activation protein provides atheroprotection	Stein, S; Weber, J; Nusser-Stein, S; Pahla, J; Zhang, HE; Mohammed, SA; Oppi, S; Gaul, DS; Paneni, F; Tailleux, A; Staels, B; von Meyenn, F; Ruschitzka, F; Gorrell, MD; Lüscher, TF; Matter, CM	2021	English	Web of Science	32402085	10.1093/cvr/cvaa142	Open (Web of Science)	Article	Yes	Duplicates (removed)	Excluded
Cardiovasc Res	Deletion of fibroblast activation protein provides atheroprotection	Stein S, Weber J, Nusser-Stein S, Pahla J, Zhang HE, Mohammed SA, Oppi S, Gaul DS, Paneni F, Tailleux A, Staels B, von Meyenn F, Ruschitzka F, Gorrell MD, Lüscher TF, Matter CM.	2021	English	PubMed	32402085	10.1093/cvr/cvaa142	Open (PubMed)	Article	Yes	Fundamental experimental study	Excluded
Bioorg Chem	Design, synthesis and biological evaluation of novel 5-(imidazolyl-methyl) thiazolidinediones as antidiabetic agents	Shakour N, Sahebkar A, Karimi G, Paseban M, Tasbandi A, Mosaffa F, Tayarani-Najaran Z, Ghodsi R, Hadizadeh F.	2021	English	PubMed	34314919	10.1016/j.bioorg.2021.105162	Permission required (PubMed)	Article	Yes	Fundamental experimental study	Excluded
Mol Pharm	Enzyme Replacement Therapy for Mucopolysaccharidosis IIID using Recombinant Human α-N-Acetylglucosamine-6-Sulfatase in Neonatal Mice	Wang F, Moen DR, Sauni C, Kan SH, Li S, Le SQ, Lomenick B, Zhang X, Ekins S, Singamsetty S, Wood J, Dickson PI, Chou TF.	2021	English	PubMed	33320673	10.1021/acs.molpharmaceut.0c00831	Open (PubMed)	Article	No	Fundamental experimental study	Excluded
Oncogene	Epithelium-derived Indian Hedgehog restricts stromal expression of ErbB family members that drive colonic tumor cell proliferation	Westendorp F, Karpus ON, Koelink PJ, Vermeulen JLM, Meisner S, Koster J, Büller NVJA, Wildenberg ME, Muncan V, van den Brink GR.	2021	English	PubMed	33479497	10.1038/s41388-020-01633-0	Permission required (PubMed)	Article	No	Fundamental experimental study	Excluded
Mar Drugs	EPS364, a Novel Deep-Sea Bacterial Exopolysaccharide, Inhibits Liver Cancer Cell Growth and Adhesion	Wang Y, Liu G, Liu R, Wei M, Zhang J, Sun C.	2021	English	PubMed	33809909	10.3390/md19030171	Open (PubMed)	Article	No	Fundamental experimental study	Excluded
Bioorg Chem	Design, synthesis and biological evaluation of novel 5-(imidazolyl-methyl) thiazolidinediones as antidiabetic agents	Shakour N, Sahebkar A, Karimi G, Paseban M, Tasbandi A, Mosaffa F, Tayarani-Najaran Z, Ghodsi R, Hadizadeh F.	2021	English	PubMed	34314919	10.1016/j.bioorg.2021.105162	Permission required (PubMed)	Article	Yes	Duplicates (removed)	Excluded
Eur J Med Chem	Design, synthesis and biological evaluation of quinazoline derivatives as potent and selective FGFR4 inhibitors	Pan, CH; Nie, WW; Wang, J; Du, JM; Pan, ZC; Gao, J; Lu, Y; Che, JX; Zhu, H; Dai, HB; Chen, BH; He, QJ; Dong, XW	2021	English	Web of Science	34488024	10.1016/j.ejmech.2021.113794	Permission required (Web of Science)	Article	Yes	Duplicates (removed)	Excluded
J Exp Med	ERCC1 mutations impede DNA damage repair and cause liver and kidney dysfunction in patients	Apelt K, White SM, Kim HS, Yeo JE, Kragten A, Wondergem AP, Rooimans MA, González-Prieto R, Wiegant WW, Lunke S, Flanagan D, Pantaleo S, Quinlan C, Hardikar W, van Attikum H, Vertegaal ACO, Wilson BT, Wolthuis RMF, Schrer OD, Luijsterburg MS.	2021	English	PubMed	33315086	10.1084/jem.20200622	Open (PubMed)	Article	No	Fundamental experimental study	Excluded
JOURNAL OF CONTROLLED RELEASE	Gene silencing delivery systems for the treatment of pancreatic cancer: Where and what to target next?	Vetvicka, D; Sivak, L; Jogdeo, CM; Kumar, R; Khan, R; Hang, Y; Oupicky, D	2021	English	Web of Science	33482273	10.1016/j.jconrel.2021.01.020	Permission required (Web of Science)	Article	No	Irrelevant clinical trials	Excluded
Am J Physiol Endocrinol Metab	Estrogen-Wnt signaling cascade regulates expression of hepatic fibroblast growth factor 21	Badakhshi Y, Shao W, Liu D, Tian L, Pang J, Gu J, Hu J, Jin T.	2021	English	PubMed	34229476	10.1152/ajpendo.00638.2020	Open (PubMed)	Article	No	Fundamental experimental study	Excluded
Eur J Med Chem	Design, synthesis and biological evaluation of quinazoline derivatives as potent and selective FGFR4 inhibitors	Pan C, Nie W, Wang J, Du J, Pan Z, Gao J, Lu Y, Che J, Zhu H, Dai H, Chen B, He Q, Dong X.	2021	English	PubMed	34488024	10.1016/j.ejmech.2021.113794	Permission required (PubMed)	Article	Yes	Fundamental experimental study	Excluded
Front Immunol	Distinct Stromal and Immune Features Collectively Contribute to Long-Term Survival in Pancreatic Cancer	Sadozai H, Acharjee A, Eppenberger-Castori S, Gloor B, Gruber T, Schenk M, Karamitopoulou E.	2021	English	PubMed	33679807	10.3389/fimmu.2021.643529	Open (PubMed)	Article	No	Fundamental experimental study	Excluded
J Toxicol Environ Health A	Evaluation of in vitro cytotoxicity and in vivo potential toxicity of the extract from in vitro cultivated Anoectochilus roxburghii Lindl	Chung DC, Long Le T, Ho NQC, Nguyen TT, Do DG, Do DT, Nguyen TPM, Nguyen TPT, Hoang NS.	2021	English	PubMed	34384338	10.1080/15287394.2021.1963363	Permission required (PubMed)	Article	No	Fundamental experimental study	Excluded
Toxicon	Glycyrol alleviates the combined toxicity of fumonisin B1 and cadmium in vitro and in vivo	Liu X, Yin S, Zhao C, Fan L, Hu H.	2021	English	PubMed	34343521	10.1016/j.toxicon.2021.07.015	Permission required (PubMed)	Article	No	Irrelevant clinical trials	Excluded
Mol Cancer Ther	Glypican-1 Is a Novel Target for Stroma and Tumor Cell Dual-Targeting Antibody-Drug Conjugates in Pancreatic Cancer	Tsujii S, Serada S, Fujimoto M, Uemura S, Namikawa T, Nomura T, Murakami I, Hanazaki K, Naka T.	2021	English	PubMed	34583978	10.1158/1535-7163.MCT-21-0335	Permission required (PubMed)	Article	No	Irrelevant clinical trials	Excluded
Clin Transl Sci	Evolving Role for Pharmacotherapy in NAFLD/NASH	Attia SL, Softic S, Mouzaki M.	2021	English	PubMed	32583961	10.1111/cts.12839	Open (PubMed)	Others	No	Other types of articles	Excluded
MOLECULAR CANCER THERAPEUTICS	Heat Shock Protein-90 Inhibition Alters Activation of Pancreatic Stellate Cells and Enhances the Efficacy of PD-1 Blockade in Pancreatic Cancer	Zhang, YC; Ware, MB; Zaidi, MY; Ruggieri, AN; Olson, BM; Komar, H; Farren, MR; Nagaraju, GP; Zhang, C; Chen, ZJ; Sarmiento, JM; Ahmed, R; Maithel, SK; El-Rayes, BF; Lesinski, GB	2021	English	Web of Science	33037138	10.1158/1535-7163.MCT-19-0911	Open (Web of Science)	Article	Yes	Irrelevant clinical trials	Excluded
Mol Cancer Ther	Heat Shock Protein-90 Inhibition Alters Activation of Pancreatic Stellate Cells and Enhances the Efficacy of PD-1 Blockade in Pancreatic Cancer	Zhang Y, Ware MB, Zaidi MY, Ruggieri AN, Olson BM, Komar H, Farren MR, Nagaraju GP, Zhang C, Chen Z, Sarmiento JM, Ahmed R, Maithel SK, El-Rayes BF, Lesinski GB.	2021	English	PubMed	33037138	10.1158/1535-7163.MCT-19-0911	Open (PubMed)	Article	Yes	Duplicates (removed)	Excluded
Hepatology	Extracellular Signal-Regulated Kinase 5 Regulates the Malignant Phenotype of Cholangiocarcinoma Cells	Gentilini A, Lori G, Caligiuri A, Raggi C, Di Maira G, Pastore M, Piombanti B, Lottini T, Arcangeli A, Madiai S, Navari N, Banales JM, Di Matteo S, Alvaro D, Duwe L, Andersen JB, Tubita A, Tusa I, Di Tommaso L, Campani C, Rovida E, Marra F.	2021	English	PubMed	33959996	10.1002/hep.31888	Open (PubMed)	Article	No	Fundamental experimental study	Excluded
Eur J Med Chem	Discovery and optimization of novel pyrazole-benzimidazole CPL304110, as a potent and selective inhibitor of fibroblast growth factor receptors FGFR (1-3)	Yamani A, Zdalik-Bielecka D, Lipner J, Stańczak A, Piórkowska N, Stańczak PS, Olejkowska P, Hucz-Kalitowska J, Magdycz M, Dzwonek K, Dubiel K, Lamparska-Przybysz M, Popiel D, Pieczykolan J, Wieczorek M.	2021	English	PubMed	33199155	10.1016/j.ejmech.2020.112990	Permission required (PubMed)	Others	No	Other types of articles	Excluded
Biomed Res Int	Discovery and Validation of an Epithelial-Mesenchymal Transition-Based Signature in Gastric Cancer by Genomics and Prognosis Analysis	Xu H, Wan H, Zhu M, Feng L, Zhang H, Su F.	2021	English	PubMed	34746312	10.1155/2021/9026918	Open (PubMed)	Article	No	Fundamental experimental study	Excluded
ANGEWANDTE CHEMIE-INTERNATIONAL EDITION	Discovery of a Potent Degrader for Fibroblast Growth Factor Receptor 1/2	Du, GY; Jiang, J; Wu, QB; Henning, NJ; Donovan, KA; Yue, H; Che, JW; Lu, WC; Fischer, ES; Bardeesy, N; Zhang, TH; Gray, NS	2021	English	Web of Science	33915015	10.1002/anie.202101328	Open (Web of Science)	Article	Yes	Duplicates (removed)	Excluded
Iran J Basic Med Sci	DNA vaccine containing Flagellin A gene induces significant immune responses against Helicobacter pylori infection: An in vivo study	Ansari H, Tahmasebi-Birgani M, Bijanzadeh M.	2021	English	PubMed	34630957	10.22038/ijbms.2021.54415.12227	Open (PubMed)	Article	No	Fundamental experimental study	Excluded
Nutrients	Does FGF21 Mediate the Potential Decrease in Sweet Food Intake and Preference Following Bariatric Surgery?	Nielsen MS, Ritz C, Chenchar A, Bredie WLP, Gillum MP, Sjdin A.	2021	English	PubMed	34836096	10.3390/nu13113840	Permission required (PubMed)	Others	Yes	Other types of articles	Excluded
Nutrients	Does FGF21 Mediate the Potential Decrease in Sweet Food Intake and Preference Following Bariatric Surgery?	Nielsen MS, Ritz C, Chenchar A, Bredie WLP, Gillum MP, Sjdin A.	2021	English	PubMed	34836096	10.3390/nu13113840	Open (PubMed)	Others	Yes	Duplicates (removed)	Excluded
CANCERS	DPP9: Comprehensive In Silico Analyses of Loss of Function Gene Variants and Associated Gene Expression Signatures in Human Hepatocellular Carcinoma	Huang, JC; Al Emran, A; Endaya, JM; McCaughan, GW; Gorrell, MD; Zhang, HE	2021	English	Web of Science	33915844	10.3390/cancers13071637	Open (Web of Science)	Article	Yes	Duplicates (removed)	Excluded
Hepatology	Heterogeneity of HSCs in a Mouse Model of NASH	Rosenthal SB, Liu X, Ganguly S, Dhar D, Pasillas MP, Ricciardelli E, Li RZ, Troutman TD, Kisseleva T, Glass CK, Brenner DA.	2021	English	PubMed	33550587	10.1002/hep.31743	Open (PubMed)	Article	No	Irrelevant clinical trials	Excluded
Cancers (Basel)	HGF/MET Axis Induces Tumor Secretion of Tenascin-C and Promotes Stromal Rewiring in Pancreatic Cancer	Modica C, Olivero M, Zuppini F, Milan M, Basilico C, Vigna E.	2021	English	PubMed	34298732	10.3390/cancers13143519	Open (PubMed)	Article	Yes	Irrelevant clinical trials	Excluded
Ann Transl Med	Erratum to fibroblast activation protein α-positive pancreatic stellate cells promote the migration and invasion of pancreatic cancer by CXCL1-mediated Akt phosphorylation	Editorial Office.	2021	English	PubMed	34805373	10.21037/atm-2021-29	Open (PubMed)	Article	No	Fundamental experimental study	Excluded
Food Nutr Res	Effect of fucoidan on ethanol-induced liver injury and steatosis in mice and the underlying mechanism	Xue, ML; Liang, H; Zhou, ZT; Liu, Y; He, XJ; Zhang, Z; Sun, T; Yang, J; Qin, YM; Qin, KP	2021	English	Web of Science	33994911	10.29219/fnr.v65.5384	Open (Web of Science)	Article	Yes	Duplicates (removed)	Excluded
Food Nutr Res	Effect of fucoidan on ethanol-induced liver injury and steatosis in mice and the underlying mechanism	Xue M, Liang H, Zhou Z, Liu Y, He X, Zhang Z, Sun T, Yang J, Qin Y, Qin K.	2021	English	PubMed	33994911	10.29219/fnr.v65.5384	Open (PubMed)	Article	Yes	Fundamental experimental study	Excluded
Phytomedicine	Effect of p-cymene and rosmarinic acid on gastric ulcer healing - Involvement of multiple endogenous curative mechanisms	Formiga RO, Alves Júnior EB, Vasconcelos RC, Araújo AA, de Carvalho TG, de Araújo Junior RF, Guerra GBC, Vieira GC, de Oliveira KM, Diniz MFFM, Sobral MV, Barbosa Filho JM, Spiller F, Batista LM.	2021	English	PubMed	33745762	10.1016/j.phymed.2021.153497	Permission required (PubMed)	Article	Yes	Fundamental experimental study	Excluded
Phytomedicine	Effect of p-cymene and rosmarinic acid on gastric ulcer healing - Involvement of multiple endogenous curative mechanisms	Formiga RO, Alves Júnior EB, Vasconcelos RC, Araújo AA, de Carvalho TG, de Araújo Junior RF, Guerra GBC, Vieira GC, de Oliveira KM, Diniz MFFM, Sobral MV, Barbosa Filho JM, Spiller F, Batista LM.	2021	English	PubMed	33745762	10.1016/j.phymed.2021.153497	Permission required (PubMed)	Article	Yes	Duplicates (removed)	Excluded
Cell Mol Gastroenterol Hepatol	Fasting Hormones Synergistically Induce Amino Acid Catabolism Genes to Promote Gluconeogenesis	Korenfeld N, Finkel M, Buchshtab N, Bar-Shimon M, Charni-Natan M, Goldstein I.	2021	English	PubMed	33957303	10.1016/j.jcmgh.2021.04.017	Open (PubMed)	Article	No	Fundamental experimental study	Excluded
INTERNATIONAL JOURNAL OF GENERAL MEDICINE	Identification of Autophagy-Related Genes in the Progression from Non-Alcoholic Fatty Liver to Non-Alcoholic Steatohepatitis	Ma, MY; Xie, WH; Li, X	2021	English	Web of Science	34262330	10.2147/IJGM.S317785	Open (Web of Science)	Article	No	Irrelevant clinical trials	Excluded
Diabetes	Fgf15 Neurons of the Dorsomedial Hypothalamus Control Glucagon Secretion and Hepatic Gluconeogenesis	Picard A, Metref S, Tarussio D, Dolci W, Berney X, Croizier S, Labouebe G, Thorens B.	2021	English	PubMed	33883213	10.2337/db20-1121	Open (PubMed)	Article	No	Fundamental experimental study	Excluded
Mol Metab	FGF19 and FGF21: In NASH we trust	Talukdar S, Kharitonenkov A.	2021	English	PubMed	33383173	10.1016/j.molmet.2020.101152	Open (PubMed)	Others	No	Other types of articles	Excluded
Theranostics	FGF19/SOCE/NFATc2 signaling circuit facilitates the self-renewal of liver cancer stem cells	Wang J, Zhao H, Zheng L, Zhou Y, Wu L, Xu Y, Zhang X, Yan G, Sheng H, Xin R, Jiang L, Lei J, Zhang J, Chen Y, Peng J, Chen Q, Yang S, Yu K, Li D, Xie Q, Li Y.	2021	English	PubMed	33754043	10.7150/thno.56369	Open (PubMed)	Article	No	Fundamental experimental study	Excluded
Int Immunopharmacol	FGF21 alleviates chronic inflammatory injury in the aging process through modulating polarization of macrophages	Kang K, Xia A, Meng F, Chunyu J, Sun X, Ren G, Yu D, Jiang X, Tang L, Xiao W, Li D.	2021	English	PubMed	33872851	10.1016/j.intimp.2021.107634	Permission required (PubMed)	Article	No	Fundamental experimental study	Excluded
Mol Biol Rep	FGF21 ameliorates hepatic fibrosis by multiple mechanisms	Meng F, Khoso MH, Kang K, He Q, Cao Y, Jiang X, Xiao W, Li D.	2021	English	PubMed	34536190	10.1007/s11033-021-06707-0	Permission required (PubMed)	Article	No	Fundamental experimental study	Excluded
Inflammation	FGF21 Enhances Therapeutic Efficacy and Reduces Side Effects of Dexamethasone in Treatment of Rheumatoid Arthritis	Sun X, Xie YZ, Jiang YY, Wang GY, Wang YJ, Mei Y, Gao RH, Li YH, Xiao W, Wang WF, Li DS.	2021	English	PubMed	33098521	10.1007/s10753-020-01327-5	Permission required (PubMed)	Article	No	Fundamental experimental study	Excluded
J Clin Invest	FGF21 is required for the metabolic benefits of IKKε/TBK1 inhibition	Reilly SM, Abu-Odeh M, Ameka M, DeLuca JH, Naber MC, Dadpey B, Ebadat N, Gomez AV, Peng X, Poirier B, Walk E, Potthoff MJ, Saltiel AR.	2021	English	PubMed	33822771	10.1172/JCI145546	Open (PubMed)	Article	No	Fundamental experimental study	Excluded
Proc Natl Acad Sci U S A	Immunotherapy-based targeting of MSLN(+) activated portal fibroblasts is a strategy for treatment of cholestatic liver fibrosis	Nishio T, Koyama Y, Liu X, Rosenthal SB, Yamamoto G, Fuji H, Baglieri J, Li N, Brenner LN, Iwaisako K, Taura K, Hagood JS, LaRusso NF, Bera TK, Pastan I, Brenner DA, Kisseleva T.	2021	English	PubMed	34253615	10.1073/pnas.2101270118	Open (PubMed)	Article	No	Irrelevant clinical trials	Excluded
Am J Physiol Renal Physiol	FGF21 prevents low-protein diet-induced renal inflammation in aged mice	Fang H, Ghosh S, Sims LC, Stone KP, Hill CM, Spires D, Ilatovskaya DV, Morrison CD, Gettys TW, Stadler K.	2021	English	PubMed	34151592	10.1152/ajprenal.00107.2021	Open (PubMed)	Article	No	Fundamental experimental study	Excluded
Cell Rep	FGF21 promotes thermogenic gene expression as an autocrine factor in adipocytes	Abu-Odeh M, Zhang Y, Reilly SM, Ebadat N, Keinan O, Valentine JM, Hafezi-Bakhtiari M, Ashayer H, Mamoun L, Zhou X, Zhang J, Yu RT, Dai Y, Liddle C, Downes M, Evans RM, Kliewer SA, Mangelsdorf DJ, Saltiel AR.	2021	English	PubMed	34192547	10.1016/j.celrep.2021.109331	Open (PubMed)	Article	No	Fundamental experimental study	Excluded
Curr Oncol Rep	FGFR Inhibitors: Clinical Activity and Development in the Treatment of Cholangiocarcinoma	King G, Javle M.	2021	English	PubMed	34269915	10.1007/s11912-021-01100-3	Permission required (PubMed)	Others	No	Other types of articles	Excluded
Cell Mol Gastroenterol Hepatol	Enterohepatic Transcription Factor CREB3L3 Protects Atherosclerosis via SREBP Competitive Inhibition	Nakagawa, Y; Wang, YN; Han, S; Okuda, K; Oishi, A; Yagishita, Y; Kumagai, K; Ohno, H; Osaki, Y; Mizunoe, Y; Araki, M; Murayama, Y; Iwasaki, H; Konishi, M; Itoh, N; Matsuzaka, T; Sone, H; Yamada, N; Shimano, H	2021	English	Web of Science	33246135	10.1016/j.jcmgh.2020.11.004	Open (Web of Science)	Article	Yes	Duplicates (removed)	Excluded
Cell Mol Gastroenterol Hepatol	Enterohepatic Transcription Factor CREB3L3 Protects Atherosclerosis via SREBP Competitive Inhibition	Nakagawa Y, Wang Y, Han SI, Okuda K, Oishi A, Yagishita Y, Kumagai K, Ohno H, Osaki Y, Mizunoe Y, Araki M, Murayama Y, Iwasaki H, Konishi M, Itoh N, Matsuzaka T, Sone H, Yamada N, Shimano H.	2021	English	PubMed	33246135	10.1016/j.jcmgh.2020.11.004	Open (PubMed)	Article	Yes	Fundamental experimental study	Excluded
Eur J Nucl Med Mol Imaging	Equivalent tumor detection for early and late FAPI-46 PET acquisition	Ferdinandus, J; Kessler, L; Hirmas, N; Trajkovic-Arsic, M; Hamacher, R; Umutlu, L; Nader, M; Zarrad, F; Weber, M; Fendler, WP	2021	English	Web of Science	33620560	10.1007/s00259-021-05266-7	Open (Web of Science)	Article	Yes	Duplicates (removed)	Excluded
SCIENCE ADVANCES	Intercellular coupling between peripheral circadian oscillators by TGF-β signaling	Finger, AM; Jäschke, S; del Olmo, M; Hurwitz, R; Granada, AE; Herzel, H; Kramer, A	2021	English	Web of Science	34301601	10.1126/sciadv.abg5174	Open (Web of Science)	Article	No	Irrelevant clinical trials	Excluded
Front Immunol	Fibrinogen-Like Protein 1 Serves as an Anti-Inflammatory Agent for Collagen-Induced Arthritis Therapy in Mice	Lin WW, Ho KW, Su HH, Fang TF, Tzou SC, Chen IJ, Lu YC, Chang MS, Tsai YC, Liu ES, Su YC, Wang YT, Cheng TL, Huang HK.	2021	English	PubMed	34975855	10.3389/fimmu.2021.767868	Open (PubMed)	Article	No	Fundamental experimental study	Excluded
Eur J Nucl Med Mol Imaging	Equivalent tumor detection for early and late FAPI-46 PET acquisition	Ferdinandus J, Kessler L, Hirmas N, Trajkovic-Arsic M, Hamacher R, Umutlu L, Nader M, Zarrad F, Weber M, Fendler WP.	2021	English	PubMed	33620560	10.1007/s00259-021-05266-7	Open (PubMed)	Article	Yes	Single imaging experiment	Excluded
Cells	Interference of LPS H. pylori with IL-33-Driven Regeneration of Caviae porcellus Primary Gastric Epithelial Cells and Fibroblasts	Gonciarz W, Krupa A, Moran AP, Tomaszewska A, Chmiela M.	2021	English	PubMed	34199843	10.3390/cells10061385	Open (PubMed)	Article	No	Irrelevant clinical trials	Excluded
BIOMEDICINES	Exploring the Gamut of Receptor Tyrosine Kinases for Their Promise in the Management of Non-Alcoholic Fatty Liver Disease	Bhave, S; Ho, HK	2021	English	Web of Science	34944593	10.3390/biomedicines9121776	Open (Web of Science)	Article	Yes	Duplicates (removed)	Excluded
BIOMEDICINES	Exploring the Gamut of Receptor Tyrosine Kinases for Their Promise in the Management of Non-Alcoholic Fatty Liver Disease	Bhave S, Ho HK.	2021	English	PubMed	34944593	10.3390/biomedicines9121776	Open (PubMed)	Article	Yes	Fundamental experimental study	Excluded
Cancer Sci	Expression of asporin reprograms cancer cells to acquire resistance to oxidative stress	Sasaki Y, Takagane K, Konno T, Itoh G, Kuriyama S, Yanagihara K, Yashiro M, Yamada S, Murakami S, Tanaka M.	2021	English	PubMed	33393151	10.1111/cas.14794	Open (PubMed)	Article	No	Fundamental experimental study	Excluded
Biomaterials	Extended-release of therapeutic microRNA via a host-guest supramolecular hydrogel to locally alleviate renal interstitial fibrosis	Xu, YY; Niu, YN; Wu, BB; Cao, X; Gong, T; Zhang, ZR; Fu, Y	2021	English	Web of Science	34087588	10.1016/j.biomaterials.2021.120902	Permission required (Web of Science)	Article	Yes	Duplicates (removed)	Excluded
Biomaterials	Extended-release of therapeutic microRNA via a host-guest supramolecular hydrogel to locally alleviate renal interstitial fibrosis	Xu Y, Niu Y, Wu B, Cao X, Gong T, Zhang ZR, Fu Y.	2021	English	PubMed	34087588	10.1016/j.biomaterials.2021.120902	Permission required (PubMed)	Article	Yes	Fundamental experimental study	Excluded
Cells	Fibroblast Growth Factor 21 (FGF21) Administration Sex-Specifically Affects Blood Insulin Levels and Liver Steatosis in Obese A(y) Mice	Makarova E, Kazantseva A, Dubinina A, Denisova E, Jakovleva T, Balybina N, Bgatova N, Baranov K, Bazhan N.	2021	English	PubMed	34943946	10.3390/cells10123440	Open (PubMed)	Article	No	Fundamental experimental study	Excluded
Front Cell Dev Biol	Extracellular Vesicles From Liver Progenitor Cells Downregulates Fibroblast Metabolic Activity and Increase the Expression of Immune-Response Related Molecules	Royo, F; Azkargorta, M; Lavin, JL; Clos-Garcia, M; Cortazar, AR; Gonzalez-Lopez, M; Barcena, L; del Portillo, HA; Yáñez-Mó, M; Marcilla, A; Borras, FE; Peinado, H; Guerrero, I; Vales-Gómez, M; Cereijo, U; Sardon, T; Aransay, AM; Elortza, F; Falcon-Perez, JM	2021	English	Web of Science	33511119	10.3389/fcell.2020.613583	Open (Web of Science)	Article	Yes	Duplicates (removed)	Excluded
Front Cell Dev Biol	Extracellular Vesicles From Liver Progenitor Cells Downregulates Fibroblast Metabolic Activity and Increase the Expression of Immune-Response Related Molecules	Royo F, Azkargorta M, Lavin JL, Clos-Garcia M, Cortazar AR, Gonzalez-Lopez M, Barcena L, Del Portillo HA, Yáez-Mó M, Marcilla A, Borras FE, Peinado H, Guerrero I, Váles-Gómez M, Cereijo U, Sardon T, Aransay AM, Elortza F, Falcon-Perez JM.	2021	English	PubMed	33511119	10.3389/fcell.2020.613583	Open (PubMed)	Article	Yes	Fundamental experimental study	Excluded
Arch Med Sci	Fibroblast growth factor 21 levels and liver inflammatory biomarkers in obese subjects after weight loss	Cantero I, Abete I, Bullón-Vela V, Crujeiras AB, Casanueva FF, Zulet MA, Martinez JA.	2021	English	PubMed	35154523	10.5114/aoms/98948	Open (PubMed)	Article	No	Fundamental experimental study	Excluded
IN VITRO CELLULAR & DEVELOPMENTAL BIOLOGY-ANIMAL	Lipoxin A4 promotes adipogenic differentiation and browning of mouse embryonic fibroblasts	Wang, QJ; Jin, FB; Zhang, JH; Li, Z; Yu, D	2021	English	Web of Science	34811702	10.1007/s11626-021-00617-y	Permission required (Web of Science)	Article	No	Irrelevant clinical trials	Excluded
ANALYTICAL CHEMISTRY	Long-Wavelength Ratiometric Fluorescent Probe for the Early Diagnosis of Diabetes	Wang, JM; Zhang, L; Qu, Y; Yang, YX; Cao, T; Cao, YP; Iqbal, A; Qin, WW; Liu, Y	2021	English	Web of Science	34369744	10.1021/acs.analchem.1c01491	Permission required (Web of Science)	Article	No	Irrelevant clinical trials	Excluded
CIRCULATION RESEARCH	Loss of Hepatic Angiotensinogen Attenuates Sepsis-Induced Myocardial Dysfunction	Rong, JB; Tao, XR; Lin, Y; Zheng, HQ; Ning, L; Lu, HS; Daugherty, A; Shi, P; Mullick, AE; Chen, SC; Zhang, ZC; Xu, YCA; Wang, JA	2021	English	Web of Science	34238019	10.1161/CIRCRESAHA.120.318075	Open (Web of Science)	Article	No	Irrelevant clinical trials	Excluded
Contrast Media Mol Imaging	FAPI-04 Uptake in Healthy Tissues of Cancer Patients in (68)Ga-FAPI-04 PET/CT Imaging	Gündoan C, Güzel Y, Can C, Kaplan , Kmek H.	2021	English	PubMed	34887714	10.1155/2021/9750080	Open (PubMed)	Article	Yes	Study of benign conditions	Excluded
Mar Drugs	Fish Oil Increases Diet-Induced Thermogenesis in Mice	Yamazaki T, Li D, Ikaga R.	2021	English	PubMed	34067796	10.3390/md19050278	Open (PubMed)	Article	No	Fundamental experimental study	Excluded
Contrast Media Mol Imaging	FAPI-04 Uptake in Healthy Tissues of Cancer Patients in (68)Ga-FAPI-04 PET/CT Imaging	Gündo?an C, Güzel Y, Can C, Kaplan ?, K?mek H.	2021	English	PubMed	34887714	10.1155/2021/9750080	Open (PubMed)	Article	Yes	Duplicates (removed)	Excluded
Contrast Media Mol Imaging	FAPI-04 Uptake in Healthy Tissues of Cancer Patients in (68)Ga-FAPI-04 PET/CT Imaging	Gündoan C, Güzel Y, Can C, Kaplan , Kmek H.	2021	English	PubMed	34887714	10.1155/2021/9750080	Open (PubMed)	Article	Yes	Duplicates (removed)	Excluded
Contrast Media Mol Imaging	FAPI-04 Uptake in Healthy Tissues of Cancer Patients in 68Ga-FAPI-04 PET/CT Imaging	Gündogan, C; Güzel, Y; Can, C; Kaplan, I; Kömek, H	2021	English	Web of Science	34887714	10.1155/2021/9750080	Open (Web of Science)	Article	Yes	Duplicates (removed)	Excluded
Mol Metab	FOXO1 inhibition synergizes with FGF21 to normalize glucose control in diabetic mice	Lee YK, Diaz B, Deroose M, Lee SX, Belvedere S, Accili D, Leibel RL, Lin HV.	2021	English	PubMed	33577983	10.1016/j.molmet.2021.101187	Open (PubMed)	Article	No	Fundamental experimental study	Excluded
CONTRAST MEDIA & MOLECULAR IMAGING	FAPI-04 Uptake in Healthy Tissues of Cancer Patients in 68Ga-FAPI-04 PET/CT Imaging	Gündogan, C; Güzel, Y; Can, C; Kaplan, I; Kömek, H	2021	English	Web of Science	34887714	10.1155/2021/9750080	Open (Web of Science)	Article	Yes	Duplicates (removed)	Excluded
Sci Rep	Farnesyl dimethyl chromanol targets colon cancer stem cells and prevents colorectal cancer metastasis	Husain K, Coppola D, Yang CS, Malafa MP.	2021	English	PubMed	33500430	10.1038/s41598-020-80911-z	Open (PubMed)	Article	Yes	Fundamental experimental study	Excluded
Expert Opin Investig Drugs	Futibatinib, an investigational agent for the treatment of intrahepatic cholangiocarcinoma: evidence to date and future perspectives	Rizzo A, Ricci AD, Brandi G.	2021	English	PubMed	33054456	10.1080/13543784.2021.1837774	Permission required (PubMed)	Others	No	Other types of articles	Excluded
Sci Rep	Farnesyl dimethyl chromanol targets colon cancer stem cells and prevents colorectal cancer metastasis	Husain K, Coppola D, Yang CS, Malafa MP.	2021	English	PubMed	33500430	10.1038/s41598-020-80911-z	Open (PubMed)	Article	Yes	Duplicates (removed)	Excluded
INFLAMMATORY BOWEL DISEASES	Mast Cell Tryptase Promotes Inflammatory Bowel Disease-Induced Intestinal Fibrosis	Liu, B; Yang, MQ; Yu, TY; Yin, YY; Liu, Y; Wang, XD; He, ZG; Yin, L; Chen, CQ; Li, JY	2021	English	Web of Science		10.1093/ibd/izaa125	Permission required (Web of Science)	Article	No	Irrelevant clinical trials	Excluded
J Cell Physiol	FGF21 impedes peripheral myelin development by stimulating p38 MAPK/c-Jun axis	Zhang, YZ; Jiang, KT; Xie, GQ; Ding, J; Peng, S; Liu, XY; Sun, C; Tang, X	2021	English	Web of Science	32657446	10.1002/jcp.29942	Permission required (Web of Science)	Article	Yes	Duplicates (removed)	Excluded
J Cell Physiol	FGF21 impedes peripheral myelin development by stimulating p38 MAPK/c-Jun axis	Zhang Y, Jiang K, Xie G, Ding J, Peng S, Liu X, Sun C, Tang X.	2021	English	PubMed	32657446	10.1002/jcp.29942	Permission required (PubMed)	Article	Yes	Fundamental experimental study	Excluded
AMERICAN JOURNAL OF PHYSIOLOGY-RENAL PHYSIOLOGY	Metformin ameliorates bladder dysfunction in a rat model of partial bladder outlet obstruction	Chen, LP; Lv, LC; Zhang, LK; Gao, ZD; Liu, YX; Wang, S; Zhou, N; Xia, YY; Cui, JF; Jiang, XW; Zhang, XL; Li, Y; Shi, BK	2021	English	Web of Science	33645317	10.1152/ajprenal.00625.2020	Permission required (Web of Science)	Article	No	Irrelevant clinical trials	Excluded
Sci Rep	Metformin-induced ROS upregulation as amplified by apigenin causes profound anticancer activity while sparing normal cells	Warkad MS, Kim CH, Kang BG, Park SH, Jung JS, Feng JH, Inci G, Kim SC, Suh HW, Lim SS, Lee JY.	2021	English	PubMed	34234193	10.1038/s41598-021-93270-0	Open (PubMed)	Article	No	Irrelevant clinical trials	Excluded
Endocrinology	FGF21 Normalizes Plasma Glucose in Mouse Models of Type 1 Diabetes and Insulin Receptor Dysfunction	Diener JL, Mowbray S, Huang WJ, Yowe D, Xu J, Caplan S, Misra A, Kapur A, Shapiro J, Ke X, Wu X, Bose A, Panza D, Chen M, Beaulieu V, Gao J.	2021	English	PubMed	33951176	10.1210/endocr/bqab092	Permission required (PubMed)	Article	Yes	Fundamental experimental study	Excluded
Bone	Genetic pathways disrupted by ENPP1 deficiency provide insight into mechanisms of osteoporosis, osteomalacia, and paradoxical mineralization	Maulding ND, Kavanagh D, Zimmerman K, Coppola G, Carpenter TO, Jue NK, Braddock DT.	2021	English	PubMed	32980560	10.1016/j.bone.2020.115656	Open (PubMed)	Article	No	Fundamental experimental study	Excluded
Clin Res Hepatol Gastroenterol	Genetic polymorphism of fibroblast growth factor receptor 2 and trinucleotide repeat-containing 9 influence the susceptibility to HCV-induced hepatocellular carcinoma	Al-Khaykanee AM, Abdel-Rahman AA, Essa A, Gadallah AA, Ali BH, Al-Aqar AA, Badr EAE, Shehab-Eldeen S.	2021	English	PubMed	33740609	10.1016/j.clinre.2021.101636	Permission required (PubMed)	Article	No	Fundamental experimental study	Excluded
J Cosmet Dermatol	Genetic polymorphism of liver X receptor gene in vitiligo: Does it have an association?	Shehata WA, Maraee A, Mehesin M, Tayel N, Azmy R.	2021	English	PubMed	33031595	10.1111/jocd.13772	Permission required (PubMed)	Others	No	Other types of articles	Excluded
FRONTIERS IN PHARMACOLOGY	Methyl Ferulic Acid Attenuates Human Cardiac Fibroblasts Differentiation and Myocardial Fibrosis by Suppressing pRB-E2F1/CCNE2 and RhoA/ROCK2 Pathway	Liao, RH; Qi, Z; Tang, R; Wang, RR; Wang, YY	2021	English	Web of Science	34483923	10.3389/fphar.2021.714390	Open (Web of Science)	Article	No	Irrelevant clinical trials	Excluded
JHEP Rep	Genetic predisposition similarities between NASH and ASH: Identification of new therapeutic targets	Bianco C, Casirati E, Malvestiti F, Valenti L.	2021	English	PubMed	34027340	10.1016/j.jhepr.2021.100284	Open (PubMed)	Others	No	Other types of articles	Excluded
Endocrinology	FGF21 Normalizes Plasma Glucose in Mouse Models of Type 1 Diabetes and Insulin Receptor Dysfunction	Diener JL, Mowbray S, Huang WJ, Yowe D, Xu J, Caplan S, Misra A, Kapur A, Shapiro J, Ke X, Wu X, Bose A, Panza D, Chen M, Beaulieu V, Gao J.	2021	English	PubMed	33951176	10.1210/endocr/bqab092	Permission required (PubMed)	Article	Yes	Duplicates (removed)	Excluded
J Agric Food Chem	Ginsenoside F2 Suppresses Adipogenesis in 3T3-L1 Cells and Obesity in Mice via the AMPK Pathway	Zhou J, Zhang J, Li J, Guan Y, Shen T, Li F, Li X, Yang X, Hu W.	2021	English	PubMed	34342980	10.1021/acs.jafc.1c03420	Permission required (PubMed)	Article	No	Fundamental experimental study	Excluded
Am J Physiol Gastrointest Liver Physiol	Gli2-regulated activation of hepatic stellate cells and liver fibrosis by TGF-β signaling	Yan J, Hu B, Shi W, Wang X, Shen J, Chen Y, Huang H, Jin L.	2021	English	PubMed	33728992	10.1152/ajpgi.00310.2020	Open (PubMed)	Article	No	Fundamental experimental study	Excluded
Metabolism	Glucagon-like peptide 1 analogue prevents cholesterol gallstone formation by modulating intestinal farnesoid X receptor activity	Zhang Z, Du Z, Liu Q, Wu T, Tang Q, Zhang J, Huang C, Huang Y, Li R, Li Y, Zhao Y, Zhang G, Zhou J, Huang H, Fang Z, He J.	2021	English	PubMed	33581130	10.1016/j.metabol.2021.154728	Permission required (PubMed)	Article	No	Fundamental experimental study	Excluded
INTERNATIONAL IMMUNOPHARMACOLOGY	MicroRNA-124 inhibits hepatic stellate cells inflammatory cytokines secretion by targeting IQGAP1 through NF-κB pathway	Yang, JF; Xu, CQ; Wu, MM; Wu, Y; Jia, XD; Zhou, C; Zhang, XZ; Ge, SL; Li, Z; Zhang, LL	2021	English	Web of Science	33743313	10.1016/j.intimp.2021.107520	Permission required (Web of Science)	Article	No	Irrelevant clinical trials	Excluded
Am J Chin Med	Gomisin A Alleviates Obesity by Regulating the Phenotypic Switch between White and Brown Adipocytes	Han YH, Kee JY, Hong SH.	2021	English	PubMed	34961413	10.1142/S0192415X21500919	Permission required (PubMed)	Article	No	Fundamental experimental study	Excluded
ADVANCED SCIENCE	Mistranslation Drives Alterations in Protein Levels and the Effects of a Synonymous Variant at the Fibroblast Growth Factor 21 Locus	Bayoumi, A; Elsayed, A; Han, SL; Petta, S; Adams, LA; Aller, R; Khan, A; García-Monzón, C; Arias-Loste, MT; Miele, L; Latchoumanin, O; Alenizi, S; Gallego-Durán, R; Fischer, J; Berg, T; Craxì, A; Metwally, M; Qiao, L; Liddle, C; Yki-Järvinen, H; Bugianesi, E; Romero-Gomez, M; George, J; Eslam, M	2021	English	Web of Science	34141520	10.1002/advs.202004168	Open (Web of Science)	Article	No	Irrelevant clinical trials	Excluded
Transl Oncol	FGF9/FGFR1 promotes cell proliferation, epithelial-mesenchymal transition, M2 macrophage infiltration and liver metastasis of lung cancer	Chang, MM; Wu, SZ; Yang, SH; Wu, CC; Wang, CY; Huang, BM	2021	English	Web of Science	34438248	10.1016/j.tranon.2021.101208	Open (Web of Science)	Article	Yes	Duplicates (removed)	Excluded
Mol Med	Fibroblast growth factor 21 attenuates salt-sensitive hypertension-induced nephropathy through anti-inflammation and anti-oxidation mechanism	Weng HC, Lu XY, Xu YP, Wang YH, Wang D, Feng YL, Chi Z, Yan XQ, Lu CS, Wang HW.	2021	English	PubMed	34773993	10.1186/s10020-021-00408-x	Open (PubMed)	Article	No	Fundamental experimental study	Excluded
Transl Oncol	FGF9/FGFR1 promotes cell proliferation, epithelial-mesenchymal transition, M2 macrophage infiltration and liver metastasis of lung cancer	Chang MM, Wu SZ, Yang SH, Wu CC, Wang CY, Huang BM.	2021	English	PubMed	34438248	10.1016/j.tranon.2021.101208	Open (PubMed)	Article	Yes	Fundamental experimental study	Excluded
Cells	GRIM19 Impedes Obesity by Regulating Inflammatory White Fat Browning and Promoting Th17/Treg Balance	Jhun J, Woo JS, Lee SH, Jeong JH, Jung K, Hur W, Lee SY, Ryu JY, Moon YM, Jung YJ, Song KY, Chang K, Yoon SK, Park SH, Cho ML.	2021	English	PubMed	33467683	10.3390/cells10010162	Open (PubMed)	Article	No	Fundamental experimental study	Excluded
EXPERIMENTAL AND MOLECULAR MEDICINE	Modulation of αVβ6 integrin in osteoarthritis-related synovitis and the interaction with VTN(381-397 a.a.) competing for TGF-β1 activation	Ciregia, F; Deroyer, C; Cobraiville, G; Plener, Z; Malaise, O; Gillet, P; Fillet, M; Malaise, MG; de Seny, D	2021	English	Web of Science	33526813	10.1038/s12276-021-00558-2	Open (Web of Science)	Article	No	Irrelevant clinical trials	Excluded
J Hepatol	FGFR2 fusion proteins drive oncogenic transformation of mouse liver organoids towards cholangiocarcinoma	Cristinziano, G; Porru, M; Lamberti, D; Buglioni, S; Rollo, F; Amoreo, CA; Manni, I; Giannarelli, D; Cristofoletti, C; Russo, G; Borad, MJ; Grazi, GL; Diodoro, MG; Giordano, S; Sacconi, A; Forcato, M; Anastasi, S; Leonetti, C; Segatto, O	2021	English	Web of Science	33741397	10.1016/j.jhep.2021.02.032	Permission required (Web of Science)	Article	Yes	Duplicates (removed)	Excluded
J Hepatol	FGFR2 fusion proteins drive oncogenic transformation of mouse liver organoids towards cholangiocarcinoma	Cristinziano G, Porru M, Lamberti D, Buglioni S, Rollo F, Amoreo CA, Manni I, Giannarelli D, Cristofoletti C, Russo G, Borad MJ, Grazi GL, Diodoro MG, Giordano S, Sacconi A, Forcato M, Anastasi S, Leonetti C, Segatto O.	2021	English	PubMed	33741397	10.1016/j.jhep.2021.02.032	Permission required (PubMed)	Article	Yes	Duplicates (removed)	Excluded
J Hepatol	FGFR2 fusion proteins drive oncogenic transformation of mouse liver organoids towards cholangiocarcinoma	Cristinziano G, Porru M, Lamberti D, Buglioni S, Rollo F, Amoreo CA, Manni I, Giannarelli D, Cristofoletti C, Russo G, Borad MJ, Grazi GL, Diodoro MG, Giordano S, Sacconi A, Forcato M, Anastasi S, Leonetti C, Segatto O.	2021	English	PubMed	33741397	10.1016/j.jhep.2021.02.032	Permission required (PubMed)	Article	Yes	Fundamental experimental study	Excluded
Alcohol Clin Exp Res	Gut-restricted apical sodium-dependent bile acid transporter inhibitor attenuates alcohol-induced liver steatosis and injury in mice	Matye DJ, Li Y, Chen C, Chao X, Wang H, Ni H, Ding WX, Li T.	2021	English	PubMed	33885179	10.1111/acer.14619	Open (PubMed)	Article	No	Fundamental experimental study	Excluded
Nuklearmedizin	Fibroblast activation protein inhibitor (FAPi) positive tumour fraction on PET/CT correlates with Ki-67 in liver metastases of neuroendocrine tumours	Kreppel, B; Gonzalez-Carmona, MA; Feldmann, G; Kuppers, J; Moon, ES; Marinova, M; Bundschuh, RA; Kristiansen, G; Essler, M; Roesch, F; Gaertner, FC	2021	English	Web of Science	34256394	10.1055/a-1521-8604	Permission required (Web of Science)	Article	Yes	Duplicates (removed)	Excluded
Nuklearmedizin	Fibroblast activation protein inhibitor (FAPi) positive tumour fraction on PET/CT correlates with Ki-67 in liver metastases of neuroendocrine tumours	Kreppel B, Gonzalez-Carmona MA, Feldmann G, Küppers J, Moon ES, Marinova M, Bundschuh RA, Kristiansen G, Essler M, Roesch F, Gaertner FC.	2021	English	PubMed	34256394	10.1055/a-1521-8604	Permission required (PubMed)	Article	Yes	Other types of tumors	Excluded
Am J Physiol Cell Physiol	Hepatic ADTRP overexpression does not influence lipid and glucose metabolism	Defour M, van Weeghel M, Hermans J, Kersten S.	2021	English	PubMed	34288722	10.1152/ajpcell.00185.2021	Open (PubMed)	Article	No	Fundamental experimental study	Excluded
Nutrients	Hepatic Nfe2l2 Is Not an Essential Mediator of the Metabolic Phenotype Produced by Dietary Methionine Restriction	Fang H, Stone KP, Ghosh S, Forney LA, Sims LC, Vincik L, Gettys TW.	2021	English	PubMed	34073838	10.3390/nu13061788	Open (PubMed)	Article	No	Fundamental experimental study	Excluded
Hepatology	Hepatic Small Ubiquitin-Related Modifier (SUMO)-Specific Protease 2 Controls Systemic Metabolism Through SUMOylation-Dependent Regulation of Liver-Adipose Tissue Crosstalk	Liu Y, Dou X, Zhou WY, Ding M, Liu L, Du RQ, Guo L, Qian SW, Tang Y, Yang QQ, Pan DN, Li XY, Lu Y, Cheng JK, Tang QQ.	2021	English	PubMed	33934381	10.1002/hep.31881	Permission required (PubMed)	Article	No	Fundamental experimental study	Excluded
Oncogene	Hepatic stellate cells promote intrahepatic cholangiocarcinoma progression via NR4A2/osteopontin/Wnt signaling axis	Jing CY, Fu YP, Zhou C, Zhang MX, Yi Y, Huang JL, Gan W, Zhang J, Zheng SS, Zhang BH, Qiu SJ.	2021	English	PubMed	33742120	10.1038/s41388-021-01705-9	Permission required (PubMed)	Article	No	Fundamental experimental study	Excluded
Mol Ther Nucleic Acids	Hepatocyte-derived exosomal miR-27a activateshepatic stellate cells through the inhibitionof PINK1-mediated mitophagy in MAFLD	Luo X, Xu ZX, Wu JC, Luo SZ, Xu MY.	2021	English	PubMed	34853724	10.1016/j.omtn.2021.10.022	Open (PubMed)	Article	No	Fundamental experimental study	Excluded
J Clin Med	Hepatokines as a Molecular Transducer of Exercise	Seo DY, Park SH, Marquez J, Kwak HB, Kim TN, Bae JH, Koh JH, Han J.	2021	English	PubMed	33498410	10.3390/jcm10030385	Open (PubMed)	Others	No	Other types of articles	Excluded
J Gastroenterol Hepatol	Novel mouse model for cholestasis-induced liver fibrosis resolution by cholecystojejunostomy	Yoshino K, Taura K, Iwaisako K, Masano Y, Uemoto Y, Kimura Y, Nam NH, Nishino H, Ikeno Y, Okuda Y, Nishio T, Yamamoto G, Seo S, Uemoto S.	2021	English	PubMed	33448457	10.1111/jgh.15406	Permission required (PubMed)	Article	Yes	Irrelevant clinical trials	Excluded
ONKOLOGE	Nuclear medicine theranostics Update nuclear medicine 2021	Eiber, M; Kratochwil, C; Lapa, C; Brenner, W	2021	German	Web of Science		10.1007/s00761-021-00956-1	Permission required (Web of Science)	Article	No	Irrelevant clinical trials	Excluded
Genet Med	Heterozygous truncating variants in SUFU cause congenital ocular motor apraxia	Schrder S, Li Y, Yigit G, Altmüller J, Bader I, Bevot A, Biskup S, Dreha-Kulaczewski S, Christoph Korenke G, Kottke R, Mayr JA, Preisel M, Toelle SP, Wente-Schulz S, Wortmann SB, Hahn H, Boltshauser E, Uhmann A, Wollnik B, Brockmann K.	2021	English	PubMed	33024317	10.1038/s41436-020-00979-w	Open (PubMed)	Article	No	Fundamental experimental study	Excluded
REDOX BIOLOGY	Fibroblast growth factor 21 attenuates iron overload-induced liver injury and fibrosis by inhibiting ferroptosis	Wu, AM; Feng, B; Yu, J; Yan, LJ; Che, LQ; Zhuo, Y; Luo, YH; Yu, B; Wu, D; Chen, DW	2021	English	Web of Science	34530349	10.1016/j.redox.2021.102131	Open (Web of Science)	Article	Yes	Duplicates (removed)	Excluded
REDOX BIOLOGY	Fibroblast growth factor 21 attenuates iron overload-induced liver injury and fibrosis by inhibiting ferroptosis	Wu A, Feng B, Yu J, Yan L, Che L, Zhuo Y, Luo Y, Yu B, Wu D, Chen D.	2021	English	PubMed	34530349	10.1016/j.redox.2021.102131	Open (PubMed)	Article	Yes	Fundamental experimental study	Excluded
J Adv Res	Hyperoside attenuates non-alcoholic fatty liver disease in rats via cholesterol metabolism and bile acid metabolism	Wang S, Sheng F, Zou L, Xiao J, Li P.	2021	English	PubMed	35024184	10.1016/j.jare.2021.06.001	Open (PubMed)	Article	No	Fundamental experimental study	Excluded
Front Cell Dev Biol	Hypoglycemic Efficacy of Rh-aFGF Variants in Treatment of Diabetes in ZDF Rats	Zhang L, Zhou Q, Chen M, Yang X, Lu C, Sun W, Hui Q, Wang X.	2021	English	PubMed	33681196	10.3389/fcell.2021.609383	Open (PubMed)	Article	No	Fundamental experimental study	Excluded
Mol Med	Hypoxia-induced preadipocyte factor 1 expression in human lung fibroblasts through ERK/PEA3/c-Jun pathway	Cheng WH, Chen CL, Chen JY, Lin CH, Chen BC.	2021	English	PubMed	34229599	10.1186/s10020-021-00336-w	Open (PubMed)	Article	No	Fundamental experimental study	Excluded
Phytother Res	Icariin attenuates renal fibrosis in chronic kidney disease by inhibiting interleukin-1β/transforming growth factor-β-mediated activation of renal fibroblasts	Wang M, Wang L, Zhou Y, Feng X, Ye C, Wang C.	2021	English	PubMed	34426999	10.1002/ptr.7256	Permission required (PubMed)	Article	No	Fundamental experimental study	Excluded
BIOENGINEERED	Identification of Rad51 as a prognostic biomarker correlated with immune infiltration in hepatocellular carcinoma	Xu H, Xiong C, Chen Y, Zhang C, Bai D.	2021	English	PubMed	34115569	10.1080/21655979.2021.1938470	Open (PubMed)	Article	No	Fundamental experimental study	Excluded
Aging (Albany NY)	PDGFR-β(+) fibroblasts deteriorate survival in human solid tumors: a meta-analysis	Hu G, Huang L, Zhong K, Meng L, Xu F, Wang S, Zhang T.	2021	English	PubMed	33946048	10.18632/aging.202952	Open (PubMed)	Article	No	Irrelevant clinical trials	Excluded
Pharmacol Res	Identification of the anti-fungal drug fenticonazole nitrate as a novel PPARγ-modulating ligand with good therapeutic index: Structure-based screening and biological validation	Ma L, Lian Y, Tang J, Chen F, Gao H, Zhou Z, Hou N, Yi W.	2021	English	PubMed	34461220	10.1016/j.phrs.2021.105860	Permission required (PubMed)	Article	No	Fundamental experimental study	Excluded
Cancer Res	FSTL1 Secreted by Activated Fibroblasts Promotes Hepatocellular Carcinoma Metastasis and Stemness	Loh, JJ; Li, TW; Zhou, L; Wong, TL; Liu, X; Ma, VWS; Lo, CM; Man, K; Lee, TK; Ning, W; Tong, M; Ma, S	2021	English	Web of Science	34551961	10.1158/0008-5472.CAN-20-4226	Open (Web of Science)	Article	Yes	Duplicates (removed)	Excluded
Cancer Res	FSTL1 Secreted by Activated Fibroblasts Promotes Hepatocellular Carcinoma Metastasis and Stemness	Loh JJ, Li TW, Zhou L, Wong TL, Liu X, Ma VWS, Lo CM, Man K, Lee TK, Ning W, Tong M, Ma S.	2021	English	PubMed	34551961	10.1158/0008-5472.CAN-20-4226	Open (PubMed)	Article	Yes	Fundamental experimental study	Excluded
J Immunol	IL-13 Controls IL-33 Activity through Modulation of ST2	Zhang M, Duffen JL, Nocka KH, Kasaian MT.	2021	English	PubMed	34789557	10.4049/jimmunol.2100655	Permission required (PubMed)	Article	No	Fundamental experimental study	Excluded
Hepatology	Perivenous Stellate Cells Are the Main Source of Myofibroblasts and Cancer-Associated Fibroblasts Formed After Chronic Liver Injuries	Wang SS, Tang XT, Lin M, Yuan J, Peng YJ, Yin X, Shang G, Ge G, Ren Z, Zhou BO.	2021	English	PubMed	33817801	10.1002/hep.31848	Permission required (PubMed)	Article	Yes	Irrelevant clinical trials	Excluded
J Cell Physiol	GPCR-mediated YAP/TAZ inactivation in fibroblasts via EPAC1/2, RAP2C, and MAP4K7	Choi, KM; Haak, AJ; Espinosa, AMD; Cummins, KA; Link, PA; Aravamudhan, A; Wood, DK; Tschumperlin, DJ	2021	English	Web of Science	34046891	10.1002/jcp.30459	Open (Web of Science)	Article	Yes	Duplicates (removed)	Excluded
J Cell Physiol	GPCR-mediated YAP/TAZ inactivation in fibroblasts via EPAC1/2, RAP2C, and MAP4K7	Choi KM, Haak AJ, Diaz Espinosa AM, Cummins KA, Link PA, Aravamudhan A, Wood DK, Tschumperlin DJ.	2021	English	PubMed	34046891	10.1002/jcp.30459	Open (PubMed)	Article	Yes	Fundamental experimental study	Excluded
Sci Rep	Phenylethynylbenzyl-modified biguanides inhibit pancreatic cancer tumor growth	Hébert A, Parisotto M, Rowell MC, Doré A, Fernandez Ruiz A, Lefrançois G, Kalegari P, Ferbeyre G, Schmitzer AR.	2021	English	PubMed	33972583	10.1038/s41598-021-87993-3	Open (PubMed)	Article	No	Irrelevant clinical trials	Excluded
Front Immunol	HLA-G1(+) Expression in GGTA1KO Pigs Suppresses Human and Monkey Anti-Pig T, B and NK Cell Responses	Rao JS, Hosny N, Kumbha R, Naqvi RA, Singh A, Swanson Z, Levy H, Matson AW, Steinhoff M, Forneris N, Walters E, Hering BJ, Burlak C.	2021	English	PubMed	34566993	10.3389/fimmu.2021.730545	Open (PubMed)	Article	No	Fundamental experimental study	Excluded
Microbiol Spectr	In Vitro and In Vivo Studies on the Antibacterial Activity and Safety of a New Antimicrobial Peptide Dermaseptin-AC	Chen J, Hao D, Mei K, Li X, Li T, Ma C, Xi X, Li L, Wang L, Zhou M, Chen T, Liu J, Wu Q.	2021	English	PubMed	34908502	10.1128/Spectrum.01318-21	Open (PubMed)	Article	No	Fundamental experimental study	Excluded
Nanophotonics	Photodynamic priming with triple-receptor targeted nanoconjugates that trigger T cell-mediated immune responses in a 3D in vitro heterocellular model of pancreatic cancer	De Silva P, Bano S, Pogue BW, Wang KK, Maytin EV, Hasan T.	2021	English	PubMed	37485044	10.1515/nanoph-2021-0304	Open (PubMed)	Article	Yes	Irrelevant clinical trials	Excluded
FRONTIERS IN PHARMACOLOGY	Plasma Kallikrein as a Modulator of Liver Injury/Remodeling	Ahmed, IA; Jaffa, MA; Moussa, M; Hatem, D; El-Achkar, GA; Al Sayegh, R; Karam, M; Hamade, E; Habib, A; Jaffa, AA	2021	English	Web of Science	34566641	10.3389/fphar.2021.715111	Open (Web of Science)	Article	No	Irrelevant clinical trials	Excluded
EUROPEAN JOURNAL OF NUCLEAR MEDICINE AND MOLECULAR IMAGING	Head-to-head Comparison of [68Ga]Ga-Fapi-04 and [18F]-FDG PET/CT in Evaluating the Extent of Disease in Gastric Adenocarcinoma	Kuten, J; Levine, C; Shamni, O; Pelles, S; Wolf, I; Lahat, G; Mishani, E; Even-Sapir, E	2021	English	Web of Science			Open (Web of Science)	Others	Yes	Other types of articles	Excluded
Eur J Nucl Med Mol Imaging	Head-to-head intra-individual comparison of biodistribution and tumor uptake of (68)Ga-FAPI and (18)F-FDG PET/CT in cancer patients	Giesel FL, Kratochwil C, Schlittenhardt J, Dendl K, Eiber M, Staudinger F, Kessler L, Fendler WP, Lindner T, Koerber SA, Cardinale J, Sennung D, Roehrich M, Debus J, Sathekge M, Haberkorn U, Calais J, Serfling S, Buck AL.	2021	English	PubMed	34137945	10.1007/s00259-021-05307-1	Open (PubMed)	Article	Yes	Data deficiency	Excluded
Eur J Nucl Med Mol Imaging	Head-to-head intra-individual comparison of biodistribution and tumor uptake of (68)Ga-FAPI and (18)F-FDG PET/CT in cancer patients	Giesel FL, Kratochwil C, Schlittenhardt J, Dendl K, Eiber M, Staudinger F, Kessler L, Fendler WP, Lindner T, Koerber SA, Cardinale J, Sennung D, Roehrich M, Debus J, Sathekge M, Haberkorn U, Calais J, Serfling S, Buck AL.	2021	English	PubMed	34137945	10.1007/s00259-021-05307-1	Open (PubMed)	Article	Yes	Duplicates (removed)	Excluded
MOLECULAR CANCER THERAPEUTICS	Heat Shock Protein-90 Inhibition Alters Activation of Pancreatic Stellate Cells and Enhances the Efficacy of PD-1 Blockade in Pancreatic Cancer	Zhang, YC; Ware, MB; Zaidi, MY; Ruggieri, AN; Olson, BM; Komar, H; Farren, MR; Nagaraju, GP; Zhang, C; Chen, ZJ; Sarmiento, JM; Ahmed, R; Maithel, SK; El-Rayes, BF; Lesinski, GB	2021	English	Web of Science	33037138	10.1158/1535-7163.MCT-19-0911	Open (Web of Science)	Article	Yes	Duplicates (removed)	Excluded
Biochim Biophys Acta Mol Basis Dis	Inhibition of autotaxin by bile salts and bile salt-like molecules increases its expression by feedback regulation	Langedijk JAGM, Tolenaars D, Bolier R, Lee YT, Meurs A, Williamson C, Adorini L, van de Graaf SFJ, Beuers U, Elferink RO.	2021	English	PubMed	34389475	10.1016/j.bbadis.2021.166239	Open (PubMed)	Article	No	Fundamental experimental study	Excluded
Stem Cell Res Ther	Inhibition of TGFβ improves hematopoietic stem cell niche and ameliorates cancer-related anemia	Wang B, Wang Y, Chen H, Yao S, Lai X, Qiu Y, Cai J, Huang Y, Wei X, Guan Y, Wang T, Wang J, Xiang AP.	2021	English	PubMed	33461597	10.1186/s13287-020-02120-9	Open (PubMed)	Article	No	Fundamental experimental study	Excluded
Diagnostics (Basel)	IL-13Rα2 Is a Biomarker of Diagnosis and Therapeutic Response in Human Pancreatic Cancer	Fujisawa T, Joshi BH, Takahashi S, Takasaki Y, Suzuki A, Ito K, Ochiai K, Tomishima K, Ishii S, Puri RK, Isayama H.	2021	English	PubMed	34201539	10.3390/diagnostics11071140	Open (PubMed)	Others	No	Other types of articles	Excluded
Eur J Pharmacol	Pref-1 induced lung fibroblast differentiation by hypoxia through integrin α5β1/ERK/AP-1 cascade	Cheng WH, Lee KY, Yu MC, Chen JY, Lin CH, Chen BC.	2021	English	PubMed	34331953	10.1016/j.ejphar.2021.174385	Permission required (PubMed)	Article	Yes	Irrelevant clinical trials	Excluded
CANCERS	HGF/MET Axis Induces Tumor Secretion of Tenascin-C and Promotes Stromal Rewiring in Pancreatic Cancer	Modica, C; Olivero, M; Zuppini, F; Milan, M; Basilico, C; Vigna, E	2021	English	Web of Science	34298732	10.3390/cancers13143519	Open (Web of Science)	Article	Yes	Duplicates (removed)	Excluded
Plants (Basel)	Insight into Analysis of Essential Oil from Anisosciadium lanatum Boiss.-Chemical Composition, Molecular Docking, and Mitigation of Hepg2 Cancer Cells through Apoptotic Markers	Khalil HE, Ibrahim HM, Darrag HM, Matsunami K.	2021	English	PubMed	35009072	10.3390/plants11010066	Open (PubMed)	Article	No	Fundamental experimental study	Excluded
J Nanobiotechnology	Prodrug polymeric micelles integrating cancer-associated fibroblasts deactivation and synergistic chemotherapy for gastric cancer	Zheng S, Wang J, Ding N, Chen W, Chen H, Xue M, Chen F, Ni J, Wang Z, Lin Z, Jiang H, Liu X, Wang L.	2021	English	PubMed	34802453	10.1186/s12951-021-01127-5	Open (PubMed)	Article	Yes	Irrelevant clinical trials	Excluded
Int J Mol Sci	Human Liver Stem Cell Derived Extracellular Vesicles Alleviate Kidney Fibrosis by Interfering with the β-Catenin Pathway through miR29b	Kholia, S; Sanchez, MBH; Deregibus, MC; Sassoè-Pognetto, M; Camussi, G; Brizzi, MF	2021	English	Web of Science	34639119	10.3390/ijms221910780	Open (Web of Science)	Article	Yes	Duplicates (removed)	Excluded
Int J Mol Sci	Human Liver Stem Cell Derived Extracellular Vesicles Alleviate Kidney Fibrosis by Interfering with the β-Catenin Pathway through miR29b	Kholia S, Herrera Sanchez MB, Deregibus MC, Sassoè-Pognetto M, Camussi G, Brizzi MF.	2021	English	PubMed	34639119	10.3390/ijms221910780	Open (PubMed)	Article	Yes	Fundamental experimental study	Excluded
Inflammopharmacology	Quinone-rich fraction of Ardisia crispa (Thunb.) A. DC roots alters angiogenic cascade in collagen-induced arthritis	Blin, JA; Ali, RM; Nurdin, A; Hamid, R	2021	English	Web of Science	34091811	10.1007/s10787-021-00816-9	Permission required (Web of Science)	Article	No	Irrelevant clinical trials	Excluded
Ann Transl Med	It's all about the spaces between cells: role of extracellular matrix in liver fibrosis	Khurana A, Sayed N, Allawadhi P, Weiskirchen R.	2021	English	PubMed	33987426	10.21037/atm-20-2948	Open (PubMed)	Others	No	Other types of articles	Excluded
J Cell Physiol	Rapid responses of adipocytes to iron overload increase serum TG level by decreasing adiponectin	Tang Y, Wang D, Zhang H, Zhang Y, Wang J, Qi R, Yang J, Shen H, Xu Y, Li M.	2021	English	PubMed	33855731	10.1002/jcp.30391	Permission required (PubMed)	Article	No	Irrelevant clinical trials	Excluded
JOURNAL OF ORTHOPAEDIC SURGERY AND RESEARCH	Recombinant TSG-6 protein inhibits the growth of capsule fibroblasts in frozen shoulder via suppressing the TGF-β/Smad2 signal pathway	Liu, ZF; Pei, YR; Zeng, H; Yang, YB; Que, M; Xiao, YH; Wang, J; Weng, XJ	2021	English	Web of Science	34526039	10.1186/s13018-021-02705-x	Open (Web of Science)	Article	No	Irrelevant clinical trials	Excluded
PLoS One	Reduction of fibrosis and immune suppressive cells in ErbB2-dependent tumorigenesis by an LXR agonist	Sheng, G; Yuan, HY; Jin, L; Ranjit, S; Panov, J; Lu, X; Levi, M; Glazer, RI	2021	English	Web of Science	33780491	10.1371/journal.pone.0248996	Open (Web of Science)	Article	No	Irrelevant clinical trials	Excluded
Br J Nutr	Lactobacillus casei YRL577 ameliorates markers of non-alcoholic fatty liver and alters expression of genes within the intestinal bile acid pathway	Zhang Z, Zhou H, Zhou X, Sun J, Liang X, Lv Y, Bai L, Zhang J, Gong P, Liu T, Yi H, Wang J, Zhang L.	2021	English	PubMed	32718371	10.1017/S0007114520003001	Permission required (PubMed)	Article	No	Fundamental experimental study	Excluded
Br J Nutr	Lactobacillus casei YRL577 combined with plant extracts reduce markers of non-alcoholic fatty liver disease in mice	Zhang Z, Zhou H, Guan M, Zhou X, Liang X, Lv Y, Bai L, Zhang J, Gong P, Liu T, Yi H, Wang J, Zhang L.	2021	English	PubMed	32718364	10.1017/S0007114520003013	Permission required (PubMed)	Article	No	Fundamental experimental study	Excluded
Nutr Res	L-carnitine exerts a nutrigenomic effect via direct modulation of nuclear receptor signaling in adipocytes, hepatocytes and SKMC, demonstrating its nutritional impact	Frster L, Indra D, Rosenberger K, Zver L, Hofbauer R.	2021	English	PubMed	33453499	10.1016/j.nutres.2020.11.003	Permission required (PubMed)	Article	No	Fundamental experimental study	Excluded
J Cell Mol Med	Lenvatinib prevents liver fibrosis by inhibiting hepatic stellate cell activation and sinusoidal capillarization in experimental liver fibrosis	Ogawa H, Kaji K, Nishimura N, Takagi H, Ishida K, Takaya H, Kawaratani H, Moriya K, Namisaki T, Akahane T, Yoshiji H.	2021	English	PubMed	33609067	10.1111/jcmm.16363	Open (PubMed)	Article	No	Fundamental experimental study	Excluded
Hepatology	Lenvatinib Targets FGF Receptor 4 to Enhance Antitumor Immune Response of Anti-Programmed Cell Death-1 in HCC	Yi C, Chen L, Lin Z, Liu L, Shao W, Zhang R, Lin J, Zhang J, Zhu W, Jia H, Qin L, Lu L, Chen J.	2021	English	PubMed	34036623	10.1002/hep.31921	Permission required (PubMed)	Article	No	Fundamental experimental study	Excluded
PROCEEDINGS OF THE NATIONAL ACADEMY OF SCIENCES OF THE UNITED STATES OF AMERICA	IL17A critically shapes the transcriptional program of fibroblasts in pancreatic cancer and switches on their protumorigenic functions	Mucciolo, G; Curcio, C; Roux, C; Li, WDY; Capello, M; Curto, R; Chiarle, R; Giordano, D; Satolli, MA; Lawlor, R; Scarpa, A; Lukac, P; Stakheev, D; Provero, P; Vannucci, L; Mak, TW; Novelli, F; Cappello, P	2021	English	Web of Science	33526692	10.1073/pnas.2020395118	Open (Web of Science)	Article	Yes	Duplicates (removed)	Excluded
Proc Natl Acad Sci U S A	IL17A critically shapes the transcriptional program of fibroblasts in pancreatic cancer and switches on their protumorigenic functions	Mucciolo G, Curcio C, Roux C, Li WY, Capello M, Curto R, Chiarle R, Giordano D, Satolli MA, Lawlor R, Scarpa A, Lukac P, Stakheev D, Provero P, Vannucci L, Mak TW, Novelli F, Cappello P.	2021	English	PubMed	33526692	10.1073/pnas.2020395118	Open (PubMed)	Article	Yes	Fundamental experimental study	Excluded
Biochem Biophys Res Commun	Liraglutide regulates lipid metabolism via FGF21- LKB1- AMPK- ACC1 pathway in white adipose tissues and macrophage of type 2 diabetic mice	Zhang N, Liu C, Zhang Y, Xu D, Gui L, Lu Y, Zhang Q.	2021	English	PubMed	33640604	10.1016/j.bbrc.2021.02.065	Permission required (PubMed)	Article	No	Fundamental experimental study	Excluded
J Pharmacol Exp Ther	Liver-Specific Nonviral Gene Delivery of Fibroblast Growth Factor 21 Protein Expression in Mice Regulates Body Mass and White/Brown Fat Respiration	Girer NG, Rontoyanni VG, Joshi A, Patrikeev I, Murton AJ, Porter C, Motamedi M, Elferink CJ.	2021	English	PubMed	34074713	10.1124/jpet.121.000514	Open (PubMed)	Article	No	Fundamental experimental study	Excluded
Diabetologia	Liver-targeting drugs and their effect on blood glucose and hepatic lipids	Gastaldelli A, Stefan N, Hring HU.	2021	English	PubMed	33877366	10.1007/s00125-021-05442-2	Open (PubMed)	Others	No	Other types of articles	Excluded
Cell Mol Life Sci	LKB1 deficiency upregulates RELM-α to drive airway goblet cell metaplasia	Li Y, Zhang Q, Li L, Hao D, Cheng P, Li K, Li X, Wang J, Wang Q, Du Z, Ji H, Chen H.	2021	English	PubMed	34921639	10.1007/s00018-021-04044-w	Open (PubMed)	Article	No	Fundamental experimental study	Excluded
CELL BIOLOGY AND TOXICOLOGY	S100A16 promotes metastasis and progression of pancreatic cancer through FGF19-mediated AKT and ERK1/2 pathways	Fang, D; Zhang, CF; Xu, P; Liu, YH; Mo, X; Sun, Q; Abdelatty, A; Hu, C; Xu, HJ; Zhou, GR; Xia, HP; Lan, LH	2021	English	Web of Science	33389337	10.1007/s10565-020-09574-w	Permission required (Web of Science)	Article	No	Irrelevant clinical trials	Excluded
Cell J	Induction of ß Cell Replication by Small Molecule-Mediated Menin Inhibition and Combined PKC Activation and TGF‑ß Inhibition as Revealed by A Refined Primary Culture Screening	Pahlavanneshan S, Behmanesh M, Tahamtani Y, Hajizadeh-Saffar E, Basiri M, Baharvand H.	2021	English	PubMed	34939756	10.22074/cellj.2021.7437	Permission required (PubMed)	Article	Yes	Fundamental experimental study	Excluded
Biomed Pharmacother	Salvia-Nelumbinis naturalis extract protects mice against MCD diet-induced steatohepatitis via activation of colonic FXR-FGF15 pathway	Li C, Zhou W, Li M, Shu X, Zhang L, Ji G.	2021	English	PubMed	33865013	10.1016/j.biopha.2021.111587	Open (PubMed)	Article	Yes	Irrelevant clinical trials	Excluded
Genes Dis	The role of autophagy in regulating metabolism in the tumor microenvironment	Zhang P, Cheng S, Sheng X, Dai H, He K, Du Y.	2021	English	PubMed	37223500	10.1016/j.gendis.2021.10.010	Open (PubMed)	Others	Yes	Duplicates (removed)	Excluded
Clin Cancer Res	Inhibition of Hedgehog Signaling Alters Fibroblast Composition in Pancreatic Cancer	Steele NG, Biffi G, Kemp SB, Zhang Y, Drouillard D, Syu L, Hao Y, Oni TE, Brosnan E, Elyada E, Doshi A, Hansma C, Espinoza C, Abbas A, The S, Irizarry-Negron V, Halbrook CJ, Franks NE, Hoffman MT, Brown K, Carpenter ES, Nwosu ZC, Johnson C, Lima F, Anderson MA, Park Y, Crawford HC, Lyssiotis CA, Frankel TL, Rao A, Bednar F, Dlugosz AA, Preall JB, Tuveson DA, Allen BL, Pasca di Magliano M.	2021	English	PubMed	33495315	10.1158/1078-0432.CCR-20-3715	Open (PubMed)	Article	No	Fundamental experimental study	Excluded
FRONTIERS IN ENDOCRINOLOGY	Screening and Identification of Key Genes for Activation of Islet Stellate Cell	Wang, XH; Carvalho, V; Wang, QQ; Wang, JB; Li, TT; Chen, Y; Ni, CM; Liu, LL; Yuan, Y; Qiu, SH; Sun, ZL	2021	English	Web of Science	34566887	10.3389/fendo.2021.695467	Open (Web of Science)	Article	No	Irrelevant clinical trials	Excluded
Hepatology	Mast Cells Regulate Ductular Reaction and Intestinal Inflammation in Cholestasis Through Farnesoid X Receptor Signaling	Meadows V, Kennedy L, Ekser B, Kyritsi K, Kundu D, Zhou T, Chen L, Pham L, Wu N, Demieville J, Hargrove L, Glaser S, Alpini G, Francis H.	2021	English	PubMed	34164827	10.1002/hep.32028	Open (PubMed)	Article	No	Fundamental experimental study	Excluded
Cell Death Dis	Matrix stiffness modulates hepatic stellate cell activation into tumor-promoting myofibroblasts via E2F3-dependent signaling and regulates malignant progression	Liu Z, Mo H, Liu R, Niu Y, Chen T, Xu Q, Tu K, Yang N.	2021	English	PubMed	34873170	10.1038/s41419-021-04418-9	Open (PubMed)	Article	No	Fundamental experimental study	Excluded
CANCERS	Impact of FAPI-PET/CT on Target Volume Definition in Radiation Therapy of Locally Recurrent Pancreatic Cancer	Liermann, J; Syed, M; Ben-Josef, E; Schubert, K; Schlampp, I; Sprengel, SD; Ristau, J; Weykamp, F; Röhrich, M; Koerber, SA; Haberkorn, U; Debus, J; Herfarth, K; Giesel, FL; Naumann, P	2021	English	Web of Science	33672893	10.3390/cancers13040796	Open (Web of Science)	Article	Yes	Duplicates (removed)	Excluded
Eur J Endocrinol	MECHANISMS IN ENDOCRINOLOGY: FXR signalling: a novel target in metabolic diseases	Sonne DP.	2021	English	PubMed	33630750	10.1530/EJE-20-1410	Permission required (PubMed)	Others	No	Other types of articles	Excluded
Cancers (Basel)	Impact of FAPI-PET/CT on Target Volume Definition in Radiation Therapy of Locally Recurrent Pancreatic Cancer	Liermann J, Syed M, Ben-Josef E, Schubert K, Schlampp I, Sprengel SD, Ristau J, Weykamp F, R?hrich M, Koerber SA, Haberkorn U, Debus J, Herfarth K, Giesel FL, Naumann P.	2021	English	PubMed	33672893	10.3390/cancers13040796	Open (PubMed)	Article	Yes	Single imaging experiment	Excluded
Eur J Cancer	Impact of intratumoural CD73 expression on prognosis and therapeutic response in patients with gastric cancer	He X, Gu Y, Cao Y, Hu B, Fang H, Fei Y, Lv K, Liu X, Wang J, Lin C, Liu H, Zhang H, Li H, Li R, He H, Xu J.	2021	English	PubMed	34508993	10.1016/j.ejca.2021.08.006	Permission required (PubMed)	Article	No	Fundamental experimental study	Excluded
Theranostics	Metastatic colorectal cancer cells maintain the TGFβ program and use TGFBI to fuel angiogenesis	Chiavarina B, Costanza B, Ronca R, Blomme A, Rezzola S, Chiodelli P, Giguelay A, Belthier G, Doumont G, Van Simaeys G, Lacroix S, Yokobori T, Erkhem-Ochir B, Balaguer P, Cavailles V, Fabbrizio E, Di Valentin E, Gofflot S, Detry O, Jerusalem G, Goldman S, Delvenne P, Bellahcène A, Pannequin J, Castronovo V, Turtoi A.	2021	English	PubMed	33408771	10.7150/thno.51507	Open (PubMed)	Article	No	Fundamental experimental study	Excluded
Redox Biol	Methionine restriction alleviates age-associated cognitive decline via fibroblast growth factor 21	Ren B, Wang L, Shi L, Jin X, Liu Y, Liu RH, Yin F, Cadenas E, Dai X, Liu Z, Liu X.	2021	English	PubMed	33765615	10.1016/j.redox.2021.101940	Open (PubMed)	Article	No	Fundamental experimental study	Excluded
J Ethnopharmacol	Methoxyeugenol deactivates hepatic stellate cells and attenuates liver fibrosis and inflammation through a PPAR-ɣ and NF-kB mechanism	de Souza Basso B, Haute GV, Ortega-Ribera M, Luft C, Antunes GL, Bastos MS, Carlessi LP, Levorse VG, Cassel E, Donadio MVF, Santarém ER, Gracia-Sancho J, Rodrigues de Oliveira J.	2021	English	PubMed	34280502	10.1016/j.jep.2021.114433	Permission required (PubMed)	Article	No	Fundamental experimental study	Excluded
J Pharm Pharmacol	Insulinotropic and antidiabetic properties of Eucalyptus citriodora leaves and isolation of bioactive phytomolecules	Ansari P, Flatt PR, Harriott P, Abdel-Wahab YHA.	2021	English	PubMed	33755147	10.1093/jpp/rgab030	Permission required (PubMed)	Article	No	Fundamental experimental study	Excluded
Nucleic Acids Res	MiniCAFE, a CRISPR/Cas9-based compact and potent transcriptional activator, elicits gene expression in vivo	Zhang X, Lv S, Luo Z, Hu Y, Peng X, Lv J, Zhao S, Feng J, Huang G, Wan QL, Liu J, Huang H, Luan B, Wang D, Zhao X, Lin Y, Zhou Q, Zhang ZN, Rong Z.	2021	English	PubMed	33751124	10.1093/nar/gkab174	Permission required (PubMed)	Article	No	Fundamental experimental study	Excluded
Sci Rep	MiR-571 affects the development and progression of liver fibrosis by regulating the Notch3 pathway	Cong S, Liu Y, Li Y, Chen Y, Chen R, Zhang B, Yu L, Hu Y, Zhao X, Mu M, Cheng M, Huang Z.	2021	English	PubMed	34750395	10.1038/s41598-021-00638-3	Open (PubMed)	Article	No	Fundamental experimental study	Excluded
J Photochem Photobiol B	Silibinin treatment protects human skin cells from UVB injury through upregulation of estrogen receptors	Liu W, Wang F, Li C, Otkur W, Hayashi T, Mizuno K, Hattori S, Fujisaki H, Onodera S, Ikejima T.	2021	English	PubMed	33561689	10.1016/j.jphotobiol.2021.112147	Permission required (PubMed)	Article	No	Irrelevant clinical trials	Excluded
J Pathol	Induced hepatic stellate cell integrin, α8β1, enhances cellular contractility and TGFβ activity in liver fibrosis	Nishimichi, N; Tsujino, K; Kanno, K; Sentani, K; Kobayashi, T; Chayama, K; Sheppard, D; Yokosaki, Y	2021	English	Web of Science	33433924	10.1002/path.5618	Open (Web of Science)	Article	Yes	Duplicates (removed)	Excluded
J Pathol	Induced hepatic stellate cell integrin, α8β1, enhances cellular contractility and TGFβ activity in liver fibrosis	Nishimichi N, Tsujino K, Kanno K, Sentani K, Kobayashi T, Chayama K, Sheppard D, Yokosaki Y.	2021	English	PubMed	33433924	10.1002/path.5618	Open (PubMed)	Article	Yes	Fundamental experimental study	Excluded
JOURNAL OF BIOLOGICAL CHEMISTRY	Inducible hepatic expression of CREBH mitigates diet-induced obesity, insulin resistance, and hepatic steatosis in mice	Krumm, CS; Xu, X; Bare, CJ; Holman, CD; Kersten, S; Dow, LE; Lee, AH; Cohen, DE	2021	English	Web of Science	34023388	10.1016/j.jbc.2021.100815	Open (Web of Science)	Article	Yes	Duplicates (removed)	Excluded
Wiley Interdiscip Rev RNA	Molecular and biological functions of TRIM-NHL RNA-binding proteins	Connacher RP, Goldstrohm AC.	2021	English	PubMed	32738036	10.1002/wrna.1620	Open (PubMed)	Others	No	Other types of articles	Excluded
Dev Comp Immunol	Molecular characterization and functional analysis of duck IKKα	Zhou P, Zeng Y, Rao Z, Li Y, Zheng H, Luo R.	2021	English	PubMed	33022353	10.1016/j.dci.2020.103880	Permission required (PubMed)	Article	No	Fundamental experimental study	Excluded
JOURNAL OF BIOLOGICAL CHEMISTRY	Inducible hepatic expression of CREBH mitigates diet-induced obesity, insulin resistance, and hepatic steatosis in mice	Krumm CS, Xu X, Bare CJ, Holman CD, Kersten S, Dow LE, Lee AH, Cohen DE.	2021	English	PubMed	34023388	10.1016/j.jbc.2021.100815	Open (PubMed)	Article	Yes	Fundamental experimental study	Excluded
Int J Biol Sci	Single-cell transcriptomics reveals heterogeneous progression and EGFR activation in pancreatic adenosquamous carcinoma	Zhao X, Li H, Lyu S, Zhai J, Ji Z, Zhang Z, Zhang X, Liu Z, Wang H, Xu J, Fan H, Kou J, Li L, Lang R, He Q.	2021	English	PubMed	34326696	10.7150/ijbs.58886	Open (PubMed)	Article	No	Irrelevant clinical trials	Excluded
CANCER RESEARCH	Induction of ADAM10 by Radiation Therapy Drives Fibrosis, Resistance, and Epithelial-to-Mesenchyal Transition in Pancreatic Cancer	Mueller, AC; Piper, M; Goodspeed, A; Bhuvane, S; Williams, JS; Bhatia, S; Phan, AV; Van Court, B; Zolman, KL; Peña, B; Oweida, AJ; Zakem, S; Meguid, C; Knitz, MW; Darragh, L; Bickett, TE; Gadwa, J; Mestroni, L; Taylor, MRG; Jordan, KR; Dempsey, P; Lucia, MS; McCarter, MD; Del Chiaro, M; Messersmith, WA; Schulick, RD; Goodman, KA; Gough, MJ; Greene, CS; Costello, JC; Neto, AG; Lagares, D; Hansen, …	2021	English	Web of Science	33526513	10.1158/0008-5472.CAN-20-3892	Open (Web of Science)	Article	Yes	Duplicates (removed)	Excluded
Nat Immunol	IRGM1 links mitochondrial quality control to autoimmunity	Rai P, Janardhan KS, Meacham J, Madenspacher JH, Lin WC, Karmaus PWF, Martinez J, Li QZ, Yan M, Zeng J, Grinstaff MW, Shirihai OS, Taylor GA, Fessler MB.	2021	English	PubMed	33510463	10.1038/s41590-020-00859-0	Open (PubMed)	Article	No	Fundamental experimental study	Excluded
Aging (Albany NY)	mTOR inhibition improves mitochondria function/biogenesis and delays cardiovascular aging in kidney transplant recipients with chronic graft dysfunction	Infante B, Bellanti F, Correale M, Pontrelli P, Franzin R, Leo S, Calvaruso M, Mercuri S, Netti GS, Ranieri E, Brunetti ND, Grandaliano G, Gesualdo L, Serviddio G, Castellano G, Stallone G.	2021	English	PubMed	33758105	10.18632/aging.202863	Open (PubMed)	Article	No	Fundamental experimental study	Excluded
Cancer Res	Induction of ADAM10 by Radiation Therapy Drives Fibrosis, Resistance, and Epithelial-to-Mesenchyal Transition in Pancreatic Cancer	Mueller AC, Piper M, Goodspeed A, Bhuvane S, Williams JS, Bhatia S, Phan AV, Van Court B, Zolman KL, Pe?a B, Oweida AJ, Zakem S, Meguid C, Knitz MW, Darragh L, Bickett TE, Gadwa J, Mestroni L, Taylor MRG, Jordan KR, Dempsey P, Lucia MS, McCarter MD, Del Chiaro M, Messersmith WA, Schulick RD, Goodman KA, Gough MJ, Greene CS, Costello JC, Neto AG, Lagares D, Hansen KC, Van Bokhoven A, Karam SD.	2021	English	PubMed	33526513	10.1158/0008-5472.CAN-20-3892	Open (PubMed)	Article	Yes	Fundamental experimental study	Excluded
CELL DISCOVERY	SIRT2-mediated deacetylation and deubiquitination of C/EBPβ prevents ethanol-induced liver injury	Zhang, YT; Long, XD; Ruan, X; Wei, Q; Zhang, L; Wo, LL; Huang, DD; Lin, LS; Wang, DF; Xia, L; Zhao, QH; Liu, JL; Zhao, Q; He, M	2021	English	Web of Science	34642310	10.1038/s41421-021-00326-6	Open (Web of Science)	Article	No	Irrelevant clinical trials	Excluded
Food Funct	Leaf extract from Vitis vinifera L. reduces high fat diet-induced obesity in mice	Meng L , Jiao Y , Zhou X , Liang C , Yan K , Zhao Y , Deng X , Han X , Yang Y , Liu H , Gong P , Zhang L .	2021	English	PubMed	34076007	10.1039/d1fo00460c	Permission required (PubMed)	Article	No	Fundamental experimental study	Excluded
Oxid Med Cell Longev	Naringenin: A Promising Therapeutic Agent against Organ Fibrosis	Du Y, Ma J, Fan Y, Wang X, Zheng S, Feng J, Li J, Fan Z, Li G, Ye Q.	2021	English	PubMed	34804359	10.1155/2021/1210675	Open (PubMed)	Others	No	Other types of articles	Excluded
J Immunol	Neddylation Alleviates Methicillin-Resistant Staphylococcus aureus Infection by Inducing Macrophage Reactive Oxygen Species Production	Xiu H, Peng Y, Huang X, Gong J, Yang J, Cai J, Zhang K, Cui W, Shen Y, Wang J, Zhang S, Cai Z, Zhang G.	2021	English	PubMed	34183370	10.4049/jimmunol.2001167	Open (PubMed)	Article	No	Fundamental experimental study	Excluded
Hepatology	FIBROBLAST ACTIVATION PROTEIN (FAP) LEVELS, AND CLEAVED FRACTION OF ITS SUBSTRATE alpha2-ANTIPLASMIN, ARE INCREASED WITH DISEASE SEVERITY IN NON-ALCOHOLIC FATTY LIVER DISEASE (NAFLD) PATIENTS	Hansson, S; Miliotis, T; Andréasson, AC; Knöchel, J; Bergenholm, L; Carlsson, B; Ekstedt, M; Kechagias, S; Liljeblad, M	2021	English	Web of Science			Permission required (Web of Science)	Others	No	Other types of articles	Excluded
ANNALS OF TRANSLATIONAL MEDICINE	Fibroblast activation protein α-positive pancreatic stellate cells promote the migration and invasion of pancreatic cancer by CXCL1-mediated Akt phosphorylation (vol 7, 532, 2019)		2021	English	Web of Science		10.21037/atm-2021-29	Open (Web of Science)	Others	No	Other types of articles	Excluded
Nat Commun	Stromal-driven and Amyloid β-dependent induction of neutrophil extracellular traps modulates tumor growth	Munir H, Jones JO, Janowitz T, Hoffmann M, Euler M, Martins CP, Welsh SJ, Shields JD.	2021	English	PubMed	33514748	10.1038/s41467-021-20982-2	Open (PubMed)	Article	Yes	Irrelevant clinical trials	Excluded
J Inorg Biochem	Synthesis, characterization of ruthenium(II), nickel(II), palladium(II), and platinum(II) triphenylphosphine-based complexes bearing an ONS-donor chelating agent: Interaction with biomolecules, antioxidant, in vitro cytotoxic, apoptotic activity and cell cycle analysis	Elsayed SA, Badr HE, di Biase A, El-Hendawy AM.	2021	English	PubMed	34315119	10.1016/j.jinorgbio.2021.111549	Permission required (PubMed)	Article	No	Irrelevant clinical trials	Excluded
Biochem Pharmacol	Insights into agonist-elicited activation of the human glucose-dependent insulinotropic polypeptide receptor	Yuliantie E, van der Velden WJC, Labroska V, Dai A, Zhao F, Darbalaei S, Deganutti G, Xu T, Zhou Q, Yang D, Rosenkilde MM, Sexton PM, Wang MW, Wootten D.	2021	English	PubMed	34339714	10.1016/j.bcp.2021.114715	Permission required (PubMed)	Article	No	Fundamental experimental study	Excluded
Molecules	Synthesis, Molecular Docking Studies and In Silico ADMET Screening of New Heterocycles Linked Thiazole Conjugates as Potent Anti-Hepatic Cancer Agents	Rashdan HRM, El-Naggar M, Abdelmonsef AH.	2021	English	PubMed	33803823	10.3390/molecules26061705	Open (PubMed)	Article	No	Irrelevant clinical trials	Excluded
JOURNAL OF NUCLEAR MEDICINE	Performance evaluation of 18F-FAPI-74 in the FAP expressing pancreatic cancer: preclinical comparison study with 68Ga-FAPI-04	Liu, YW; Watabe, T; Naka, S; Shirakami, Y; Linder, T; Ooe, K; Shimosegawa, E; Haberkorn, U; Giesel, F; Hatazawa, J	2021	English	Web of Science			Permission required (Web of Science)	Others	No	Other types of articles	Excluded
JHEP Rep	New targets for NAFLD	Parlati L, Régnier M, Guillou H, Postic C.	2021	English	PubMed	34667947	10.1016/j.jhepr.2021.100346	Open (PubMed)	Others	No	Other types of articles	Excluded
Cell Prolif	Nodakenin represses obesity and its complications via the inhibition of the VLDLR signalling pathway in vivo and in vitro	Jin BR, Lee M, An HJ.	2021	English	PubMed	34165214	10.1111/cpr.13083	Open (PubMed)	Article	No	Fundamental experimental study	Excluded
Molecules	Nomad Jellyfish Rhopilema nomadica Venom Induces Apoptotic Cell Death and Cell Cycle Arrest in Human Hepatocellular Carcinoma HepG2 Cells	Tawfik MM, Eissa N, Althobaiti F, Fayad E, Abu Almaaty AH.	2021	English	PubMed	34500621	10.3390/molecules26175185	Open (PubMed)	Article	No	Fundamental experimental study	Excluded
Metab Syndr Relat Disord	Non-Alcoholic Steatohepatitis Severity Associates with FGF21 Level and Kidney Glucose Uptake	Sarkar S, Chen S, Spencer B, Situ X, Afkarian M, Matsukuma K, Corwin MT, Wang G.	2021	English	PubMed	34448598	10.1089/met.2021.0055	Open (PubMed)	Article	No	Fundamental experimental study	Excluded
PLoS One	Lumenato protects normal human dermal fibroblasts from neutrophil-induced collagen-3 damage in co-cultures	Solomonov Y, Hadad N, Pikovsky O, Levy R.	2021	English	PubMed	33730073	10.1371/journal.pone.0248183	Open (PubMed)	Article	No	Fundamental experimental study	Excluded
Biofactors	Notch1 signaling enhances collagen expression and fibrosis in mouse uterus	Xu QX, Zhang WQ, Liu XZ, Yan WK, Lu L, Song SS, Wei SW, Liu YN, Kang JW, Su RW.	2021	English	PubMed	34320265	10.1002/biof.1771	Permission required (PubMed)	Article	No	Fundamental experimental study	Excluded
Cell Rep	Marker-free lineage tracing reveals an environment-instructed clonogenic hierarchy in pancreatic cancer	Lodestijn SC, Miedema DM, Lenos KJ, Nijman LE, Belt SC, El Makrini K, Lecca MC, Waasdorp C, van den Bosch T, Bijlsma MF, Vermeulen L.	2021	English	PubMed	34686335	10.1016/j.celrep.2021.109852	Open (PubMed)	Article	No	Fundamental experimental study	Excluded
Liver Int	NR1H4 rs35724 G>C variant modulates liver damage in nonalcoholic fatty liver disease	Grimaudo S, Dongiovanni P, Pihlajamki J, Eslam M, Yki-Jrvinen H, Pipitone RM, Baselli G, Cammà C, Di Marco V, Enea M, Longo M, Pennisi G, Prati D, Zito R, Fracanzani AL, Craxì A, George J, Romeo S, Valenti L, Petta S.	2021	English	PubMed	34268860	10.1111/liv.15016	Permission required (PubMed)	Article	No	Fundamental experimental study	Excluded
Am J Physiol Gastrointest Liver Physiol	Nr4A1 modulates inflammation-associated intestinal fibrosis and dampens fibrogenic signaling in myofibroblasts	Pulakazhi Venu VK, Alston L, Iftinca M, Tsai YC, Stephens M, Warriyar K V V, Rehal S, Hudson G, Szczepanski H, von der Weid PY, Altier C, Hirota SA.	2021	English	PubMed	34288735	10.1152/ajpgi.00338.2019	Open (PubMed)	Article	No	Fundamental experimental study	Excluded
AMERICAN JOURNAL OF PHYSIOLOGY-GASTROINTESTINAL AND LIVER PHYSIOLOGY	Targeting myosin 1c inhibits murine hepatic fibrogenesis	Arif, E; Wang, C; Swiderska-Syn, MK; Solanki, AK; Rahman, B; Manka, PP; Coombes, JD; Canbay, A; Papa, S; Nihalani, D; Aspichueta, P; Lipschutz, JH; Syn, WK	2021	English	Web of Science	33908271	10.1152/ajpgi.00105.2021	Open (Web of Science)	Article	No	Irrelevant clinical trials	Excluded
Biochim Biophys Acta Mol Basis Dis	Nuclear receptors in liver fibrosis	Knigshofer P, Brusilovskaya K, Petrenko O, Hofer BS, Schwabl P, Trauner M, Reiberger T.	2021	English	PubMed	34339839	10.1016/j.bbadis.2021.166235	Open (PubMed)	Others	No	Other types of articles	Excluded
Eur J Med Chem	Nucleotide analogues containing a pyrrolidine, piperidine or piperazine ring: Synthesis and evaluation of inhibition of plasmodial and human 6-oxopurine phosphoribosyltransferases and in vitro antimalarial activity	Frydrych J, Keough DT, Chavchich M, Travis J, Dračínský M, Edstein MD, Guddat LW, Hocková D, Janeba Z.	2021	English	PubMed	33887682	10.1016/j.ejmech.2021.113416	Permission required (PubMed)	Article	No	Fundamental experimental study	Excluded
J Mol Endocrinol	Oleanolic acid derivative HA-20 inhibits adipogenesis in a manner involving PPARγ-FABP4/aP2 pathway	Wang J, Zhang Y, Shen Q, Wu J, Li JX.	2021	English	PubMed	33666565	10.1530/JME-20-0075	Permission required (PubMed)	Article	No	Fundamental experimental study	Excluded
Biochem Biophys Res Commun	Optineurin modulates ER stress-induced signaling pathways and cell death	Ramachandran G, Moharir SC, Raghunand TR, Swarup G.	2021	English	PubMed	33272572	10.1016/j.bbrc.2020.11.091	Permission required (PubMed)	Article	No	Fundamental experimental study	Excluded
Cell Prolif	Oral intake of Lactobacillus plantarum L-14 extract alleviates TLR2- and AMPK-mediated obesity-associated disorders in high-fat-diet-induced obese C57BL/6J mice	Lee J, Park S, Oh N, Park J, Kwon M, Seo J, Roh S.	2021	English	PubMed	33830560	10.1111/cpr.13039	Open (PubMed)	Article	No	Fundamental experimental study	Excluded
Proc Natl Acad Sci U S A	Orphan nuclear receptor ERR-γ regulates hepatic FGF23 production in acute kidney injury	Radhakrishnan K, Kim YH, Jung YS, Kim DK, Na SY, Lim D, Kim DH, Kim J, Kim HS, Choy HE, Cho SJ, Lee IK, Ayvaz , Nittka S, Fliser D, Schunk SJ, Speer T, Dooley S, Lee CH, Choi HS.	2021	English	PubMed	33853949	10.1073/pnas.2022841118	Open (PubMed)	Article	No	Fundamental experimental study	Excluded
Nucleic Acids Res	Overcoming GNA/RNA base-pairing limitations using isonucleotides improves the pharmacodynamic activity of ESC+ GalNAc-siRNAs	Schlegel MK, Matsuda S, Brown CR, Harp JM, Barry JD, Berman D, Castoreno A, Schofield S, Szeto J, Manoharan M, Charissé K, Egli M, Maier MA.	2021	English	PubMed	34648028	10.1093/nar/gkab916	Permission required (PubMed)	Article	No	Fundamental experimental study	Excluded
J Steroid Biochem Mol Biol	Oxymestane, a cytostatic steroid derivative of exemestane with greater antitumor activity in non-estrogen-dependent cell lines	Pires AS, Varela CL, Marques IA, Abrantes AM, Gonalves C, Rodrigues T, Matafome P, Botelho MF, Roleira FMF, Tavares-da-Silva E.	2021	English	PubMed	34271024	10.1016/j.jsbmb.2021.105950	Permission required (PubMed)	Article	No	Fundamental experimental study	Excluded
Life Sci	Oxysophocarpine suppresses FGFR1-overexpressed hepatocellular carcinoma growth and sensitizes the therapeutic effect of lenvatinib	Zhao Z, Song J, Zhang D, Wu F, Tu J, Ji J.	2021	English	PubMed	33148422	10.1016/j.lfs.2020.118642	Permission required (PubMed)	Article	No	Fundamental experimental study	Excluded
Br J Pharmacol	P7C3-A20 alleviates fatty liver by shaping gut microbiota and inducing FGF21/FGF1, via the AMP-activated protein kinase/CREB regulated transcription coactivator 2 pathway	Hua X, Sun DY, Zhang WJ, Fu JT, Tong J, Sun SJ, Zeng FY, Ouyang SX, Zhang GY, Wang SN, Li DJ, Miao CY, Wang P.	2021	English	PubMed	32037512	10.1111/bph.15008	Open (PubMed)	Article	No	Fundamental experimental study	Excluded
Cell Cycle	Pan-cancer analysis indicates that MYBL2 is associated with the prognosis and immunotherapy of multiple cancers as an oncogene	Chen X, Lu Y, Yu H, Du K, Zhang Y, Nan Y, Huang Q.	2021	English	PubMed	34585645	10.1080/15384101.2021.1982494	Open (PubMed)	Article	No	Fundamental experimental study	Excluded
Pancreas	Targeting of Smad7 in Mesenchymal Cells Does Not Exacerbate Fibrosis During Experimental Chronic Pancreatitis	Li X, Nania S, Kleiter I, L?hr JM, Heuchel RL.	2021	English	PubMed	35041343	10.1097/MPA.0000000000001951	Permission required (PubMed)	Article	No	Irrelevant clinical trials	Excluded
Cancers (Basel)	Modulation of Early Neutrophil Granulation: The Circulating Tumor Cell-Extravesicular Connection in Pancreatic Ductal Adenocarcinoma	Charles Jacob HK, Charles Richard JL, Signorelli R, Kashuv T, Lavania S, Vaish U, Boopathy R, Middleton A, Boone MM, Sundaram R, Dudeja V, Saluja AK.	2021	English	PubMed	34072942	10.3390/cancers13112727	Open (PubMed)	Article	No	Fundamental experimental study	Excluded
Int J Mol Sci	Papain Ameliorates Lipid Accumulation and Inflammation in High-Fat Diet-Induced Obesity Mice and 3T3-L1 Adipocytes via AMPK Activation	Kang YM, Kang HA, Cominguez DC, Kim SH, An HJ.	2021	English	PubMed	34576066	10.3390/ijms22189885	Open (PubMed)	Article	No	Fundamental experimental study	Excluded
J Clin Med	Liver X Receptor Expression and Pentraxin 3 Production in Chronic Rhinosinusitis and Sinonasal Mucosal Fibroblast Cells	Tsai, YJ; Shen, PH; Luo, SD; Wu, WB	2021	English	Web of Science	33503887	10.3390/jcm10030452	Open (Web of Science)	Article	Yes	Duplicates (removed)	Excluded
J Clin Med	Liver X Receptor Expression and Pentraxin 3 Production in Chronic Rhinosinusitis and Sinonasal Mucosal Fibroblast Cells	Tsai YJ, Shen PH, Luo SD, Wu WB.	2021	English	PubMed	33503887	10.3390/jcm10030452	Open (PubMed)	Article	Yes	Fundamental experimental study	Excluded
Syst Biol Reprod Med	Peroxisome Proliferator-Activated Receptors (PPAR), fatty acids and microRNAs: Implications in women delivering low birth weight babies	Sundrani DP, Karkhanis AR, Joshi SR.	2021	English	PubMed	33719831	10.1080/19396368.2020.1858994	Permission required (PubMed)	Others	No	Other types of articles	Excluded
Cell Death Dis	LncRNA MALAT1 promotes gastric cancer progression via inhibiting autophagic flux and inducing fibroblast activation	Wang Z, Wang X, Zhang T, Su L, Liu B, Zhu Z, Li C.	2021	English	PubMed	33824303	10.1038/s41419-021-03645-4	Open (PubMed)	Article	Yes	Fundamental experimental study	Excluded
CELL DEATH & DISEASE	LncRNA MALAT1 promotes gastric cancer progression via inhibiting autophagic flux and inducing fibroblast activation	Wang, ZQ; Wang, XJ; Zhang, TQ; Su, LP; Liu, BY; Zhu, ZG; Li, C	2021	English	Web of Science	33824303	10.1038/s41419-021-03645-4	Open (Web of Science)	Article	Yes	Duplicates (removed)	Excluded
Mol Cancer Res	Mutant KRAS Downregulates the Receptor for Leukemia Inhibitory Factor (LIF) to Enhance a Signature of Glycolysis in Pancreatic Cancer and Lung Cancer	Liu S, Gandler HI, To?i? I, Ye DQ, Giaccone ZT, Frank DA.	2021	English	PubMed	33931487	10.1158/1541-7786.MCR-20-0633	Open (PubMed)	Article	No	Fundamental experimental study	Excluded
Cell Cycle	MAGT1 is required for HeLa cell proliferation through regulating p21 expression, S-phase progress, and ERK/p38 MAPK MYC axis	Bi C, Zhang X, Chen Y, Dong Y, Shi Y, Lei Y, Lv D, Cao X, Li W, Shi H.	2021	English	PubMed	34499581	10.1080/15384101.2021.1974792	Open (PubMed)	Article	No	Fundamental experimental study	Excluded
Biomed Res Int	Pharmacological Approaches to Attenuate Inflammation and Obesity with Natural Products Formulations by Regulating the Associated Promoting Molecular Signaling Pathways	Khan MI, Khan MZ, Shin JH, Shin TS, Lee YB, Kim MY, Kim JD.	2021	English	PubMed	34812408	10.1155/2021/2521273	Open (PubMed)	Article	No	Fundamental experimental study	Excluded
CANCER LETTERS	Targeting REG3β limits pancreatic ductal adenocarcinoma progression through CTGF downregulation	Fraunhoffer, NA; Closa, D; Folch-Puy, E; Abuelafia, AM; Calvo, EL; Chuluyan, E; Iovanna, J	2021	English	Web of Science	34450197	10.1016/j.canlet.2021.08.024	Open (Web of Science)	Article	No	Irrelevant clinical trials	Excluded
J Nutr	Physiologic Responses to Dietary Sulfur Amino Acid Restriction in Mice Are Influenced by Atf4 Status and Biological Sex	Jonsson WO, Margolies NS, Mirek ET, Zhang Q, Linden MA, Hill CM, Link C, Bithi N, Zalma B, Levy JL, Pettit AP, Miller JW, Hine C, Morrison CD, Gettys TW, Miller BF, Hamilton KL, Wek RC, Anthony TG.	2021	English	PubMed	33512502	10.1093/jn/nxaa396	Open (PubMed)	Article	No	Fundamental experimental study	Excluded
Toxicology	Physiologically inspired culture medium prolongs the lifetime and insulin sensitivity of human hepatocytes in micropatterned co-cultures	Davidson MD, Pickrell J, Khetani SR.	2021	English	PubMed	33359713	10.1016/j.tox.2020.152662	Open (PubMed)	Article	No	Fundamental experimental study	Excluded
Eur J Cancer	Neoadjuvant immunotherapy is reshaping cancer management across multiple tumour types: The future is now!	Maio M, Blank C, Necchi A, Di Giacomo AM, Ibrahim R, Lahn M, Fox BA, Bell RB, Tortora G, Eggermont AMM.	2021	English	PubMed	34107449	10.1016/j.ejca.2021.04.035	Permission required (PubMed)	Others	No	Other types of articles	Excluded
Cell Death Dis	PLEKHO2 inhibits TNFα-induced cell death by suppressing RIPK1 activation	Zhou C, Zhang X, Yang C, He Y, Zhang L.	2021	English	PubMed	34272357	10.1038/s41419-021-04001-2	Open (PubMed)	Article	No	Fundamental experimental study	Excluded
Toxicol Rep	Polychlorinated biphenyls altered gut microbiome in CAR and PXR knockout mice exhibiting toxicant-associated steatohepatitis	Wahlang B, Alexander NC 2nd, Li X, Rouchka EC, Kirpich IA, Cave MC.	2021	English	PubMed	33777700	10.1016/j.toxrep.2021.03.010	Open (PubMed)	Article	No	Fundamental experimental study	Excluded
J Ethnopharmacol	Polyphenols from blue honeysuckle (Lonicera caerulea var. edulis) berry inhibit lipid accumulation in adipocytes by suppressing lipogenesis	Liu X, Lv Y, Zheng M, Yin L, Wang X, Fu Y, Yu B, Li J.	2021	English	PubMed	34245835	10.1016/j.jep.2021.114403	Permission required (PubMed)	Article	No	Fundamental experimental study	Excluded
GASTROENTEROLOGY	Mesenchymal Plasticity Regulated by Prrx1 Drives Aggressive Pancreatic Cancer Biology	Feldmann, K; Maurer, C; Peschke, K; Teller, S; Schuck, K; Steiger, K; Engleitner, T; Öllinger, R; Nomura, A; Wirges, N; Papargyriou, A; Sarker, RSJ; Ranjan, RA; Dantes, Z; Weichert, W; Rustgi, AK; Schmid, RM; Rad, R; Schneider, G; Saur, D; Reichert, M	2021	English	Web of Science	33007300	10.1053/j.gastro.2020.09.010	Open (Web of Science)	Article	Yes	Duplicates (removed)	Excluded
Gastroenterology	Mesenchymal Plasticity Regulated by Prrx1 Drives Aggressive Pancreatic Cancer Biology	Feldmann K, Maurer C, Peschke K, Teller S, Schuck K, Steiger K, Engleitner T, ?llinger R, Nomura A, Wirges N, Papargyriou A, Jahan Sarker RS, Ranjan RA, Dantes Z, Weichert W, Rustgi AK, Schmid RM, Rad R, Schneider G, Saur D, Reichert M.	2021	English	PubMed	33007300	10.1053/j.gastro.2020.09.010	Open (PubMed)	Article	Yes	Fundamental experimental study	Excluded
Biochem Pharmacol	PPARα agonist WY-14,643 induces adipose atrophy and fails to blunt chronic ethanol-induced hepatic fat accumulation in mice lacking adipose FGFR1	Xu Y, Denning KL, Lu Y.	2021	English	PubMed	34265279	10.1016/j.bcp.2021.114678	Open (PubMed)	Article	No	Fundamental experimental study	Excluded
Chemosphere	Prenatal exposure of female mice to perﬂuorononanoic acid delays pubertal activation of the reproductive endocrine axis through enhanced hepatic FGF21 production	Zhang Y, Xu Y, Ding H, Yu W, Chen L.	2021	English	PubMed	33131727	10.1016/j.chemosphere.2020.128776	Permission required (PubMed)	Article	No	Fundamental experimental study	Excluded
J Immunol Res	Probiotics Alleviated Nonalcoholic Fatty Liver Disease in High-Fat Diet-Fed Rats via Gut Microbiota/FXR/FGF15 Signaling Pathway	Luo M, Yan J, Wu L, Wu J, Chen Z, Jiang J, Chen Z, He B.	2021	English	PubMed	34458376	10.1155/2021/2264737	Open (PubMed)	Article	No	Fundamental experimental study	Excluded
ACTA BIOMATERIALIA	Mild hyperthermia promotes immune checkpoint blockade-based immunotherapy against metastatic pancreatic cancer using size-adjustable nanoparticles	Yu, QW; Tang, X; Zhao, W; Qiu, Y; He, J; Wan, DD; Li, JP; Wang, XH; He, X; Liu, YY; Li, M; Zhang, ZR; He, Q	2021	English	Web of Science	34000465	10.1016/j.actbio.2021.05.002	Permission required (Web of Science)	Article	Yes	Duplicates (removed)	Excluded
Acta Biomater	Mild hyperthermia promotes immune checkpoint blockade-based immunotherapy against metastatic pancreatic cancer using size-adjustable nanoparticles	Yu Q, Tang X, Zhao W, Qiu Y, He J, Wan D, Li J, Wang X, He X, Liu Y, Li M, Zhang Z, He Q.	2021	English	PubMed	34000465	10.1016/j.actbio.2021.05.002	Permission required (PubMed)	Article	Yes	Fundamental experimental study	Excluded
Exp Cell Res	MiR-205-5p suppresses angiogenesis in gastric cancer by downregulating the expression of VEGFA and FGF1	Zhang J, Zhang J, Pang X, Chen Z, Zhang Z, Lei L, Xu H, Wen L, Zhu J, Jiang Y, Cui Y, Chen G, Wang X.	2021	English	PubMed	33957117	10.1016/j.yexcr.2021.112579	Permission required (PubMed)	Article	Yes	Fundamental experimental study	Excluded
Exp Cell Res	MiR-205-5p suppresses angiogenesis in gastric cancer by downregulating the expression of VEGFA and FGF1	Zhang J, Zhang J, Pang X, Chen Z, Zhang Z, Lei L, Xu H, Wen L, Zhu J, Jiang Y, Cui Y, Chen G, Wang X.	2021	English	PubMed	33957117	10.1016/j.yexcr.2021.112579	Permission required (PubMed)	Article	Yes	Duplicates (removed)	Excluded
Cell Death Dis	miR-301a-3p induced by endoplasmic reticulum stress mediates the occurrence and transmission of trastuzumab resistance in HER2-positive gastric cancer	Guo J, Zhong X, Tan Q, Yang S, Liao J, Zhuge J, Hong Z, Deng Q, Zuo Q.	2021	English	PubMed	34257270	10.1038/s41419-021-03991-3	Open (PubMed)	Article	No	Fundamental experimental study	Excluded
Acta Pharm Sin B	Proteomics and metabolic phenotyping define principal roles for the aryl hydrocarbon receptor in mouse liver	Jin J, Wahlang B, Thapa M, Head KZ, Hardesty JE, Srivastava S, Merchant ML, Rai SN, Prough RA, Cave MC.	2021	English	PubMed	35024308	10.1016/j.apsb.2021.10.014	Open (PubMed)	Article	No	Fundamental experimental study	Excluded
Mol Cell Endocrinol	Pubertal FGF21 deficit is central in the metabolic pathophysiology of an ovine model of polycystic ovary syndrome	Siemienowicz KJ, Furmanska K, Filis P, Talia C, Thomas J, Fowler PA, Rae MT, Duncan WC.	2021	English	PubMed	33556473	10.1016/j.mce.2021.111196	Permission required (PubMed)	Article	No	Fundamental experimental study	Excluded
Bioorg Med Chem	Pyrrolo[2,3-b]pyridine-3-one derivatives as novel fibroblast growth factor receptor 4 inhibitors for the treatment of hepatocellular carcinoma	Jin Q, Zhang D, Gao M, Jiang C, Zhang J.	2021	English	PubMed	33218898	10.1016/j.bmc.2020.115862	Permission required (PubMed)	Article	No	Fundamental experimental study	Excluded
JOURNAL OF PHARMACOLOGY AND EXPERIMENTAL THERAPEUTICS	Modulation of Oxidative Phosphorylation with IM156 Attenuates Mitochondrial Metabolic Reprogramming and Inhibits Pulmonary Fibrosis	Willette, RN; Mangrolia, P; Pondell, SM; Lee, CYW; Yoo, S; Rudoltz, MS; Cowen, BR; Welsch, DJ	2021	English	Web of Science	34593558	10.1124/jpet.121.000811	Open (Web of Science)	Article	Yes	Duplicates (removed)	Excluded
JOURNAL OF PHARMACOLOGY AND EXPERIMENTAL THERAPEUTICS	Modulation of Oxidative Phosphorylation with IM156 Attenuates Mitochondrial Metabolic Reprogramming and Inhibits Pulmonary Fibrosis	Willette RN, Mangrolia P, Pondell SM, Lee CYW, Yoo S, Rudoltz MS, Cowen BR, Welsch DJ.	2021	English	PubMed	34593558	10.1124/jpet.121.000811	Open (PubMed)	Article	Yes	Fundamental experimental study	Excluded
FASEB J	Monomeric/dimeric forms of Fgf15/FGF19 show differential activity in hepatocyte proliferation and metabolic function	Williams, CM; Calderon, JH; Hock, E; Jimenez, Y; Barringer, K; Carbonaro, M; Molina-Portela, MD; Thurston, G; Li, Z; Daly, C	2021	English	Web of Science	33484478	10.1096/fj.202002203R	Open (Web of Science)	Article	Yes	Duplicates (removed)	Excluded
FASEB J	Monomeric/dimeric forms of Fgf15/FGF19 show differential activity in hepatocyte proliferation and metabolic function	Williams CM, Harper Calderon J, E H, Jimenez Y, Barringer K, Carbonaro M, Molina-Portela MDP, Thurston G, Li Z, Daly C.	2021	English	PubMed	33484478	10.1096/fj.202002203R	Open (PubMed)	Article	Yes	Fundamental experimental study	Excluded
Acta Pharm Sin B	Recent advances in drug delivery systems for targeting cancer stem cells	Duan H, Liu Y, Gao Z, Huang W.	2021	English	PubMed	33532180	10.1016/j.apsb.2020.09.016	Open (PubMed)	Others	No	Other types of articles	Excluded
Int J Mol Sci	Recent Progress in the Molecular Imaging of Nonalcoholic Fatty Liver Disease	Wegrzyniak O, Rosestedt M, Eriksson O.	2021	English	PubMed	34298967	10.3390/ijms22147348	Open (PubMed)	Others	No	Other types of articles	Excluded
J Physiol Biochem	Regulation of peroxisome proliferator-activated receptor-gamma activity affects the hepatic stellate cell activation and the progression of NASH via TGF-β1/Smad signaling pathway	Ni XX, Li XY, Wang Q, Hua J.	2021	English	PubMed	33188625	10.1007/s13105-020-00777-7	Permission required (PubMed)	Article	No	Fundamental experimental study	Excluded
J Cell Physiol	Relationship between FGF21 and drug or nondrug therapy of type 2 diabetes mellitus	Guo C, Zhao L, Li Y, Deng X, Yuan G.	2021	English	PubMed	32583417	10.1002/jcp.29879	Permission required (PubMed)	Others	No	Other types of articles	Excluded
J Pathol	Renal deposition and clearance of recombinant poly-IgA complexes in a model of IgA nephropathy	Xie X, Liu P, Gao L, Zhang X, Lan P, Bijol V, Lv J, Zhang H, Jin J.	2021	English	PubMed	33660264	10.1002/path.5658	Open (PubMed)	Article	No	Fundamental experimental study	Excluded
Mol Cell Biochem	Resveratrol increases the activation markers and changes the release of inflammatory cytokines of hepatic stellate cells	de Oliveira CM, Martins LAM, de Sousa AC, Moraes KDS, Costa BP, Vieira MQ, Coelho BP, Borojevic R, de Oliveira JR, Guma FCR.	2021	English	PubMed	33073314	10.1007/s11010-020-03933-1	Permission required (PubMed)	Article	No	Fundamental experimental study	Excluded
Protein Cell	Rnf20 deficiency in adipocyte impairs adipose tissue development and thermogenesis	Liang X, Tao C, Pan J, Zhang L, Liu L, Zhao Y, Fan Y, Cao C, Liu J, Zhang J, Lam SM, Shui G, Jin W, Li W, Zhao J, Li K, Wang Y.	2021	English	PubMed	32797353	10.1007/s13238-020-00770-2	Open (PubMed)	Article	No	Fundamental experimental study	Excluded
Cells	Role of FGF15 in Hepatic Surgery in the Presence of Tumorigenesis: Dr. Jekyll or Mr. Hyde?	Caballeria-Casals A, Micó-Carnero M, Rojano-Alfonso C, Maroto-Serrat C, Casillas-Ramírez A, álvarez-Mercado AI, Gracia-Sancho J, Peralta C.	2021	English	PubMed	34200439	10.3390/cells10061421	Open (PubMed)	Others	No	Other types of articles	Excluded
Front Cell Dev Biol	Role of Fibroblast Growth Factor 23 (FGF23) and αKlotho in Cancer	Ewendt F, Feger M, Fller M.	2021	English	PubMed	33520985	10.3389/fcell.2020.601006	Open (PubMed)	Others	No	Other types of articles	Excluded
J Cell Mol Med	Nanoparticle formulation of mycophenolate mofetil achieves enhanced efficacy against hepatocellular carcinoma by targeting tumour-associated fibroblast	Yang, ZT; Zhang, L; Zhu, H; Zhou, K; Wang, HX; Wang, YC; Su, R; Guo, DJ; Zhou, L; Xu, X; Song, PH; Zheng, SS; Xie, HY	2021	English	Web of Science	33713546	10.1111/jcmm.16434	Open (Web of Science)	Article	Yes	Duplicates (removed)	Excluded
J Cell Mol Med	Nanoparticle formulation of mycophenolate mofetil achieves enhanced efficacy against hepatocellular carcinoma by targeting tumour-associated fibroblast	Yang Z, Zhang L, Zhu H, Zhou K, Wang H, Wang Y, Su R, Guo D, Zhou L, Xu X, Song P, Zheng S, Xie H.	2021	English	PubMed	33713546	10.1111/jcmm.16434	Open (PubMed)	Article	Yes	Duplicates (removed)	Excluded
J Cell Mol Med	Nanoparticle formulation of mycophenolate mofetil achieves enhanced efficacy against hepatocellular carcinoma by targeting tumour-associated fibroblast	Yang Z, Zhang L, Zhu H, Zhou K, Wang H, Wang Y, Su R, Guo D, Zhou L, Xu X, Song P, Zheng S, Xie H.	2021	English	PubMed	33713546	10.1111/jcmm.16434	Open (PubMed)	Article	Yes	Fundamental experimental study	Excluded
Sci Rep	Role of PAI-1 in hepatic steatosis and dyslipidemia	Levine JA, Oleaga C, Eren M, Amaral AP, Shang M, Lux E, Khan SS, Shah SJ, Omura Y, Pamir N, Hay J, Barish G, Miyata T, Tavori H, Fazio S, Vaughan DE.	2021	English	PubMed	33432099	10.1038/s41598-020-79948-x	Open (PubMed)	Article	No	Fundamental experimental study	Excluded
Eur J Pharmacol	RS4651 suppresses lung fibroblast activation via the TGF-β1/SMAD signalling pathway	Li S, Xu A, Li Y, Tan C, La Regina G, Silvestri R, Wang H, Qi W.	2021	English	PubMed	33940030	10.1016/j.ejphar.2021.174135	Open (PubMed)	Article	No	Fundamental experimental study	Excluded
Int J Mol Sci	S1P Stimulates Erythropoietin Production in Mouse Renal Interstitial Fibroblasts by S1P(1) and S1P(3) Receptor Activation and HIF-2α Stabilization	Hafizi R, Imeri F, Wenger RH, Huwiler A.	2021	English	PubMed	34502385	10.3390/ijms22179467	Open (PubMed)	Article	Yes	Fundamental experimental study	Excluded
Int J Mol Sci	Saikosaponin A and D Inhibit Adipogenesis via the AMPK and MAPK Signaling Pathways in 3T3-L1 Adipocytes	Lim SH, Lee HS, Han HK, Choi CI.	2021	English	PubMed	34768840	10.3390/ijms222111409	Open (PubMed)	Article	No	Fundamental experimental study	Excluded
JOURNAL OF MAGNETIC RESONANCE IMAGING	Noncontrast Magnetic Resonance Radiomics and Multilayer Perceptron Network Classifier: An approach for Predicting Fibroblast Activation Protein Expression in Patients With Pancreatic Ductal Adenocarcinoma	Meng, YH; Zhang, H; Li, Q; Xing, PY; Liu, F; Cao, K; Fang, X; Li, J; Yu, JY; Feng, XC; Ma, C; Wang, L; Jiang, H; Lu, JP; Bian, Y; Shao, CW	2021	English	Web of Science	33890347	10.1002/jmri.27648	Permission required (Web of Science)	Article	Yes	Duplicates (removed)	Excluded
ARCHIVES OF BIOCHEMISTRY AND BIOPHYSICS	Scaffold dependent role of the inositol 5'-phosphatase SHIP2, in regulation of oxidative stress induced apoptosis	Azzi A.	2021	English	PubMed	33181128	10.1016/j.abb.2020.108667	Permission required (PubMed)	Article	Yes	Fundamental experimental study	Excluded
Biochim Biophys Acta Mol Basis Dis	Secondary (iso)BAs cooperate with endogenous ligands to activate FXR under physiological and pathological conditions	Zaufel A, van de Wiel SMW, Yin L, Fauler G, Chien D, Dong X, Gilmer JF, Truong JK, Dawson PA, van de Graaf SFJ, Fickert P, Moustafa T.	2021	English	PubMed	33895309	10.1016/j.bbadis.2021.166153	Open (PubMed)	Article	No	Fundamental experimental study	Excluded
FASEB J	Selective depletion of hepatic stellate cells-specific LOXL1 alleviates liver fibrosis	Yang A, Yan X, Xu H, Fan X, Zhang M, Huang T, Li W, Chen W, Jia J, You H.	2021	English	PubMed	34569648	10.1096/fj.202100374R	Permission required (PubMed)	Article	No	Fundamental experimental study	Excluded
J Magn Reson Imaging	Noncontrast Magnetic Resonance Radiomics and Multilayer Perceptron Network Classifier: An approach for Predicting Fibroblast Activation Protein Expression in Patients With Pancreatic Ductal Adenocarcinoma	Meng Y, Zhang H, Li Q, Xing P, Liu F, Cao K, Fang X, Li J, Yu J, Feng X, Ma C, Wang L, Jiang H, Lu J, Bian Y, Shao C.	2021	English	PubMed	33890347	10.1002/jmri.27648	Permission required (PubMed)	Article	Yes	Fundamental experimental study	Excluded
Sci Rep	Severe protein deficiency induces hepatic expression and systemic level of FGF21 but inhibits its hypothalamic expression in growing rats	Moro J, Chaumontet C, Even PC, Blais A, Piedcoq J, Gaudichon C, Tomé D, Azzout-Marniche D.	2021	English	PubMed	34127689	10.1038/s41598-021-91274-4	Open (PubMed)	Article	No	Fundamental experimental study	Excluded
Biochem Pharmacol	Sex-specific expression mechanism of hepatic estrogen inactivating enzyme and transporters in diabetic women	Fashe M, Yi M, Sueyoshi T, Negishi M.	2021	English	PubMed	34157297	10.1016/j.bcp.2021.114662	Open (PubMed)	Article	No	Fundamental experimental study	Excluded
EVIDENCE-BASED COMPLEMENTARY AND ALTERNATIVE MEDICINE	Shen Shuai II Recipe Attenuates Renal Interstitial Fibrosis by Improving Hypoxia via the IL-1β/c-Myc Pathway	Yang L, Wang M, Zhou Y, Yang J, Ye C, Wang C.	2021	English	PubMed	34211565	10.1155/2021/5539584	Open (PubMed)	Article	Yes	Fundamental experimental study	Excluded
Sci Rep	Shikonin induces programmed death of fibroblast synovial cells in rheumatoid arthritis by inhibiting energy pathways	Li J, Pang J, Liu Z, Ge X, Zhen Y, Jiang CC, Liu Y, Huo Q, Sun Y, Liu H.	2021	English	PubMed	34521930	10.1038/s41598-021-97713-6	Open (PubMed)	Article	No	Fundamental experimental study	Excluded
JOURNAL OF GASTROENTEROLOGY AND HEPATOLOGY	Novel mouse model for cholestasis-induced liver fibrosis resolution by cholecystojejunostomy	Yoshino, K; Taura, K; Iwaisako, K; Masano, Y; Uemoto, Y; Kimura, Y; Nam, NH; Nishino, H; Ikeno, Y; Okuda, Y; Nishio, T; Yamamoto, G; Seo, S; Uemoto, S	2021	English	Web of Science	33448457	10.1111/jgh.15406	Permission required (Web of Science)	Article	Yes	Duplicates (removed)	Excluded
JOURNAL OF GASTROENTEROLOGY AND HEPATOLOGY	Novel mouse model for cholestasis-induced liver fibrosis resolution by cholecystojejunostomy	Yoshino K, Taura K, Iwaisako K, Masano Y, Uemoto Y, Kimura Y, Nam NH, Nishino H, Ikeno Y, Okuda Y, Nishio T, Yamamoto G, Seo S, Uemoto S.	2021	English	PubMed	33448457	10.1111/jgh.15406	Permission required (PubMed)	Article	Yes	Duplicates (removed)	Excluded
Aging (Albany NY)	SnoRD126 promotes the proliferation of hepatocellular carcinoma cells through transcriptional regulation of FGFR2 activation in combination with hnRNPK	Xu W, Wu Y, Fang X, Zhang Y, Cai N, Wen J, Liao J, Zhang B, Chen X, Chu L.	2021	English	PubMed	33891563	10.18632/aging.203014	Open (PubMed)	Article	No	Fundamental experimental study	Excluded
Contemp Clin Trials	The FALCON program: Two phase 2b randomized, double-blind, placebo-controlled studies to assess the efficacy and safety of pegbelfermin in the treatment of patients with nonalcoholic steatohepatitis and bridging fibrosis or compensated cirrhosis	Abdelmalek MF, Charles ED, Sanyal AJ, Harrison SA, Neuschwander-Tetri BA, Goodman Z, Ehman RA, Karsdal M, Nakajima A, Du S, Tirucherai GS, Klinger GH, Mora J, Yamaguchi M, Shevell DE, Loomba R.	2021	English	PubMed	33657443	10.1016/j.cct.2021.106335	Open (PubMed)	Article	No	Irrelevant clinical trials	Excluded
INTERNATIONAL JOURNAL OF MOLECULAR SCIENCES	Novel Seleno-Aspirinyl Compound AS-10 Induces Apoptosis, G1 Arrest of Pancreatic Ductal Adenocarcinoma Cells, Inhibits Their NF-κB Signaling, and Synergizes with Gemcitabine Cytotoxicity	Karelia, DN; Kim, S; Pandey, MK; Plano, D; Amin, S; Lu, JX; Sharma, AK	2021	English	Web of Science	34067020	10.3390/ijms22094966	Open (Web of Science)	Article	Yes	Duplicates (removed)	Excluded
Int J Mol Sci	Novel Seleno-Aspirinyl Compound AS-10 Induces Apoptosis, G1 Arrest of Pancreatic Ductal Adenocarcinoma Cells, Inhibits Their NF-κB Signaling, and Synergizes with Gemcitabine Cytotoxicity	Karelia DN, Kim S, K Pandey M, Plano D, Amin S, Lu J, Sharma AK.	2021	English	PubMed	34067020	10.3390/ijms22094966	Open (PubMed)	Article	Yes	Fundamental experimental study	Excluded
Mol Metab	Sonic Hedgehog receptor Patched deficiency in astrocytes enhances glucose metabolism in mice	Tirou L, Russo M, Faure H, Pellegrino G, Demongin C, Daynac M, Sharif A, Amosse J, Le Lay S, Denis R, Luquet S, Taouis M, Benomar Y, Ruat M.	2021	English	PubMed	33513436	10.1016/j.molmet.2021.101172	Open (PubMed)	Article	No	Fundamental experimental study	Excluded
J Biol Chem	Sphingomyelin synthases 1 and 2 exhibit phosphatidylcholine phospholipase C activity	Chiang YP, Li Z, Chen Y, Cao Y, Jiang XC.	2021	English	PubMed	34774525	10.1016/j.jbc.2021.101398	Open (PubMed)	Article	No	Fundamental experimental study	Excluded
J Transl Med	Src is essential for the endosomal delivery of the FGFR4 signaling complex in hepatocellular carcinoma	Shin JY, Ahn SM.	2021	English	PubMed	33794926	10.1186/s12967-021-02807-4	Open (PubMed)	Article	No	Fundamental experimental study	Excluded
Nutrients	Standardized Hydrangea serrata (Thunb.) Ser. Extract Ameliorates Obesity in db/db Mice	Han HS, Chung KS, Shin YK, Lee SH, Lee KT.	2021	English	PubMed	34684625	10.3390/nu13103624	Open (PubMed)	Article	No	Fundamental experimental study	Excluded
FASEB J	Starvation-induced transcription factor CREBH negatively governs body growth by controlling GH signaling	Nakagawa Y, Kumagai K, Han SI, Mizunoe Y, Araki M, Mizuno S, Ohno H, Matsuo K, Yamada Y, Kim JD, Miyamoto T, Sekiya M, Konishi M, Itoh N, Matsuzaka T, Takahashi S, Sone H, Shimano H.	2021	English	PubMed	34042217	10.1096/fj.202002784RR	Permission required (PubMed)	Article	No	Fundamental experimental study	Excluded
Cell Mol Gastroenterol Hepatol	Pharmacologic Normalization of Pancreatic Cancer-Associated Fibroblast Secretome Impairs Prometastatic Cross-Talk With Macrophages	Samain R, Brunel A, Douché T, Fanjul M, Cassant-Sourdy S, Rochotte J, Cros J, Neuzillet C, Raffenne J, Duluc C, Perraud A, Nigri J, Gigoux V, Bieche I, Ponzo M, Carpentier G, Cascone I, Tomasini R, Schmid HA, Mathonnet M, Nicolle R, Bousquet MP, Martineau Y, Pyronnet S, Jean C, Bousquet C.	2021	English	PubMed	33482394	10.1016/j.jcmgh.2021.01.008	Open (PubMed)	Article	No	Fundamental experimental study	Excluded
Front Cell Dev Biol	Overexpression of NREP Promotes Migration and Invasion in Gastric Cancer Through Facilitating Epithelial-Mesenchymal Transition	Liu YJ, Zeng SH, Hu YD, Zhang YH, Li JP.	2021	English	PubMed	34746143	10.3389/fcell.2021.746194	Open (PubMed)	Article	Yes	Fundamental experimental study	Excluded
J Agric Food Chem	Sulforaphane Regulates Glucose and Lipid Metabolisms in Obese Mice by Restraining JNK and Activating Insulin and FGF21 Signal Pathways	Tian S, Wang Y, Li X, Liu J, Wang J, Lu Y.	2021	English	PubMed	34706542	10.1021/acs.jafc.1c04933	Permission required (PubMed)	Article	No	Fundamental experimental study	Excluded
FRONTIERS IN CELL AND DEVELOPMENTAL BIOLOGY	Overexpression of NREP Promotes Migration and Invasion in Gastric Cancer Through Facilitating Epithelial-Mesenchymal Transition	Liu, YJ; Zeng, SH; Hu, YD; Zhang, YH; Li, JP	2021	English	Web of Science	34746143	10.3389/fcell.2021.746194	Open (Web of Science)	Article	Yes	Duplicates (removed)	Excluded
SCIENTIFIC REPORTS	Palladin isoforms 3 and 4 regulate cancer-associated fibroblast pro-tumor functions in pancreatic ductal adenocarcinoma	Alexander, JI; Vendramini-Costa, DB; Francescone, R; Luong, T; Franco-Barraza, J; Shah, N; Gardiner, JC; Nicolas, E; Raghavan, KS; Cukierman, E	2021	English	Web of Science	33589694	10.1038/s41598-021-82937-3	Open (Web of Science)	Article	Yes	Duplicates (removed)	Excluded
J Clin Invest	Suppressing the intestinal farnesoid X receptor/sphingomyelin phosphodiesterase 3 axis decreases atherosclerosis	Wu Q, Sun L, Hu X, Wang X, Xu F, Chen B, Liang X, Xia J, Wang P, Aibara D, Zhang S, Zeng G, Yun C, Yan Y, Zhu Y, Bustin M, Zhang S, Gonzalez FJ, Jiang C.	2021	English	PubMed	33938457	10.1172/JCI142865	Open (PubMed)	Article	No	Fundamental experimental study	Excluded
Mol Cell Biochem	Suppression of systemic inflammation and signs of acute and chronic cholangitis by multi-kinase inhibitor 1-(4-Cl-benzyl)-3-chloro-4-(CF3-phenylamino)-1H-pyrrole-2,5-dione	Kuznietsova H, Byelinska I, Dziubenko N, Lynchak O, Milokhov D, Khilya O, Finiuk N, Klyuchivska O, Stoika R, Rybalchenko V.	2021	English	PubMed	33792809	10.1007/s11010-021-04144-y	Permission required (PubMed)	Article	No	Fundamental experimental study	Excluded
Sci Rep	Palladin isoforms 3 and 4 regulate cancer-associated fibroblast pro-tumor functions in pancreatic ductal adenocarcinoma	Alexander JI, Vendramini-Costa DB, Francescone R, Luong T, Franco-Barraza J, Shah N, Gardiner JC, Nicolas E, Raghavan KS, Cukierman E.	2021	English	PubMed	33589694	10.1038/s41598-021-82937-3	Open (PubMed)	Article	Yes	Fundamental experimental study	Excluded
Eur J Med Chem	Synthesis and biological evaluation of benzhydryl-based antiplasmodial agents possessing Plasmodium falciparum chloroquine resistance transporter (PfCRT) inhibitory activity	Relitti N, Federico S, Pozzetti L, Butini S, Lamponi S, Taramelli D, D'Alessandro S, Martin RE, Shafik SH, Summers RL, Babij SK, Habluetzel A, Tapanelli S, Caldelari R, Gemma S, Campiani G.	2021	English	PubMed	33601312	10.1016/j.ejmech.2021.113227	Permission required (PubMed)	Article	No	Fundamental experimental study	Excluded
J Labelled Comp Radiopharm	Synthesis of tritium labeled 30-KDa PEG and conjugation to form [(3) H]Pegbelfermin	Easter JA, Tian Y, Burrell RC, Hong Y, Bonacorsi SJ Jr.	2021	English	PubMed	34386991	10.1002/jlcr.3940	Permission required (PubMed)	Article	No	Fundamental experimental study	Excluded
Molecules	Synthesis, Characterization, In Vitro Anticancer Potentiality, and Antimicrobial Activities of Novel Peptide-Glycyrrhetinic-Acid-Based Derivatives	Moustafa GO, Shalaby A, Naglah AM, Mounier MM, El-Sayed H, Anwar MM, Nossier ES.	2021	English	PubMed	34361728	10.3390/molecules26154573	Open (PubMed)	Article	No	Fundamental experimental study	Excluded
Eur J Med Chem	Synthesis, computational docking and biological evaluation of celastrol derivatives as dual inhibitors of SERCA and P-glycoprotein in cancer therapy	Coghi P, Ng JPL, Kadioglu O, Law BYK, Qiu AC, Saeed MEM, Chen X, Ip CK, Efferth T, Liu L, Wong VKW.	2021	English	PubMed	34256125	10.1016/j.ejmech.2021.113676	Open (PubMed)	Article	No	Fundamental experimental study	Excluded
FASEB J	Systemic Jak1 activation provokes hepatic inflammation and imbalanced FGF23 production and cleavage	Daryadel A, Ruiz PA, Gehring N, Stojanovic D, Ugrica M, Bettoni C, Sabrautzki S, Pastor-Arroyo EM, Frey-Wagner I, Lorenz-Depiereux B, Strom TM, de Angelis MH, Rogler G, Wagner CA, Rubio-Aliaga I.	2021	English	PubMed	33475190	10.1096/fj.202002113R	Open (PubMed)	Article	No	Fundamental experimental study	Excluded
Hepatol Int	Targeted inhibition of FGF19/FGFR cascade improves antitumor immunity and response rate in hepatocellular carcinoma	Tai DWM, Le TBU, Prawira A, Ho RZW, Huynh H.	2021	English	PubMed	34333737	10.1007/s12072-021-10212-8	Permission required (PubMed)	Article	No	Fundamental experimental study	Excluded
Expert Opin Investig Drugs	Targeting FGFR in intrahepatic cholangiocarcinoma [iCCA]: leading the way for precision medicine in biliary tract cancer [BTC]?	Aitcheson G, Mahipal A, John BV.	2021	English	PubMed	33678096	10.1080/13543784.2021.1900821	Permission required (PubMed)	Others	No	Other types of articles	Excluded
Cancer Treat Rev	Targeting FGFR inhibition in cholangiocarcinoma	Goyal L, Kongpetch S, Crolley VE, Bridgewater J.	2021	English	PubMed	33735689	10.1016/j.ctrv.2021.102170	Open (PubMed)	Others	No	Other types of articles	Excluded
J Cell Physiol	The low molecular weight protein tyrosine phosphatase promotes adipogenesis and subcutaneous adipocyte hypertrophy	Stanford SM, Collins M, Diaz MA, Holmes ZJ, Gries P, Bliss MR, Lodi A, Zhang V, Tiziani S, Bottini N.	2021	English	PubMed	33615467	10.1002/jcp.30307	Open (PubMed)	Article	No	Irrelevant clinical trials	Excluded
Elife	Tetrahydroxanthohumol, a xanthohumol derivative, attenuates high-fat diet-induced hepatic steatosis by antagonizing PPARγ	Zhang Y, Bobe G, Miranda CL, Lowry MB, Hsu VL, Lohr CV, Wong CP, Jump DB, Robinson MM, Sharpton TJ, Maier CS, Stevens JF, Gombart AF.	2021	English	PubMed	34128467	10.7554/eLife.66398	Open (PubMed)	Article	No	Fundamental experimental study	Excluded
Cell Metab	The adverse metabolic effects of branched-chain amino acids are mediated by isoleucine and valine	Yu D, Richardson NE, Green CL, Spicer AB, Murphy ME, Flores V, Jang C, Kasza I, Nikodemova M, Wakai MH, Tomasiewicz JL, Yang SE, Miller BR, Pak HH, Brinkman JA, Rojas JM, Quinn WJ 3rd, Cheng EP, Konon EN, Haider LR, Finke M, Sonsalla M, Alexander CM, Rabinowitz JD, Baur JA, Malecki KC, Lamming DW.	2021	English	PubMed	33887198	10.1016/j.cmet.2021.03.025	Open (PubMed)	Article	No	Fundamental experimental study	Excluded
Int J Mol Sci	The Ameliorative Effects of Saikosaponin in Thioacetamide-Induced Liver Injury and Non-Alcoholic Fatty Liver Disease in Mice	Chang GR, Lin WL, Lin TC, Liao HJ, Lu YW.	2021	English	PubMed	34768813	10.3390/ijms222111383	Open (PubMed)	Article	No	Fundamental experimental study	Excluded
Autophagy	The anti-cancer drug ABTL0812 induces ER stress-mediated cytotoxic autophagy by increasing dihydroceramide levels in cancer cells	Muoz-Guardiola P, Casas J, Megías-Roda E, Solé S, Perez-Montoyo H, Yeste-Velasco M, Erazo T, Diéguez-Martínez N, Espinosa-Gil S, Muoz-Pinedo C, Yoldi G, Abad JL, Segura MF, Moran T, Romeo M, Bosch-Barrera J, Oaknin A, Alfón J, Domènech C, Fabriàs G, Velasco G, Lizcano JM.	2021	English	PubMed	32397857	10.1080/15548627.2020.1761651	Open (PubMed)	Article	No	Fundamental experimental study	Excluded
J Gerontol A Biol Sci Med Sci	The Autophagy Inducer Spermidine Protects Against Metabolic Dysfunction During Overnutrition	Liao CY, Kummert OMP, Bair AM, Alavi N, Alavi J, Miller DM, Bagga I, Schempf AM, Hsu YM, Woods BD, Brown Mayfield SM, Mitchell AN, Tannady G, Talbot AR, Dueck AM, Barrera Ovando R, Parker HD, Wang J, Schoeneweis JK, Kennedy BK.	2021	English	PubMed	34060628	10.1093/gerona/glab145	Open (PubMed)	Article	No	Fundamental experimental study	Excluded
Cancer Sci	The BAFF/NFκB axis is crucial to interactions between sorafenib-resistant HCC cells and cancer-associated fibroblasts	Gao L, Morine Y, Yamada S, Saito Y, Ikemoto T, Tokuda K, Miyazaki K, Okikawa S, Takasu C, Shimada M.	2021	English	PubMed	34159680	10.1111/cas.15041	Open (PubMed)	Article	No	Fundamental experimental study	Excluded
Hepatology	The Commensal Microbe Veillonella as a Marker for Response to an FGF19 Analog in NASH	Loomba R, Ling L, Dinh DM, DePaoli AM, Lieu HD, Harrison SA, Sanyal AJ.	2021	English	PubMed	32794259	10.1002/hep.31523	Open (PubMed)	Article	No	Fundamental experimental study	Excluded
Hepatology	The Co-mutational Spectrum Determines the Therapeutic Response in Murine FGFR2 Fusion-Driven Cholangiocarcinoma	Kendre G, Marhenke S, Lorz G, Becker D, Reineke-Plaa T, Poth T, Murugesan K, Kühnel F, Woller N, Wirtz RM, Pich A, Marquardt JU, Saborowski M, Vogel A, Saborowski A.	2021	English	PubMed	33709535	10.1002/hep.31799	Permission required (PubMed)	Article	No	Fundamental experimental study	Excluded
Hepatology	Perivenous Stellate Cells Are the Main Source of Myofibroblasts and Cancer-Associated Fibroblasts Formed After Chronic Liver Injuries	Wang, SS; Tang, XYT; Lin, MH; Yuan, J; Peng, YJ; Yin, XJ; Shang, GG; Ge, GX; Ren, ZG; Zhou, BO	2021	English	Web of Science	33817801	10.1002/hep.31848	Permission required (Web of Science)	Article	Yes	Duplicates (removed)	Excluded
Front Oncol	The Oncogenic Role of APC/C Activator Protein Cdc20 by an Integrated Pan-Cancer Analysis in Human Tumors	Wu F, Sun Y, Chen J, Li H, Yao K, Liu Y, Liu Q, Lu J.	2021	English	PubMed	34527589	10.3389/fonc.2021.721797	Open (PubMed)	Article	Yes	Irrelevant clinical trials	Excluded
Int J Mol Sci	The Effect of tRNA([Ser]Sec) Isopentenylation on Selenoprotein Expression	Fradejas-Villar N, Bohleber S, Zhao W, Reuter U, Kotter A, Helm M, Knoll R, McFarland R, Taylor RW, Mo Y, Miyauchi K, Sakaguchi Y, Suzuki T, Schweizer U.	2021	English	PubMed	34768885	10.3390/ijms222111454	Open (PubMed)	Article	No	Fundamental experimental study	Excluded
Sci Rep	The impact of FGF19/FGFR4 signaling inhibition in antitumor activity of multi-kinase inhibitors in hepatocellular carcinoma	Kanzaki H, Chiba T, Ao J, Koroki K, Kanayama K, Maruta S, Maeda T, Kusakabe Y, Kobayashi K, Kanogawa N, Kiyono S, Nakamura M, Kondo T, Saito T, Nakagawa R, Ogasawara S, Suzuki E, Ooka Y, Muroyama R, Nakamoto S, Yasui S, Tawada A, Arai M, Kanda T, Maruyama H, Mimura N, Kato J, Zen Y, Ohtsuka M, Iwama A, Kato N.	2021	English	PubMed	33674622	10.1038/s41598-021-84117-9	Open (PubMed)	Article	No	Fundamental experimental study	Excluded
Eur J Cancer	The pathological significance of LOXL2 in pre-metastatic niche formation of HCC and its related molecular mechanism	Wu S, Xing X, Wang Y, Zhang X, Li M, Wang M, Wang Z, Chen J, Gao D, Zhao Y, Chen R, Ren Z, Zhang K, Cui J.	2021	English	PubMed	33618200	10.1016/j.ejca.2021.01.011	Permission required (PubMed)	Article	No	Fundamental experimental study	Excluded
Redox Biol	The protective effects of fibroblast growth factor 10 against hepatic ischemia-reperfusion injury in mice	Li S, Zhu Z, Xue M, Pan X, Tong G, Yi X, Fan J, Li Y, Li W, Dong Y, Shen E, Gong W, Wang X, Yu Y, Maeng YJ, Li X, Lee KY, Jin L, Cong W.	2021	English	PubMed	33445067	10.1016/j.redox.2021.101859	Open (PubMed)	Article	No	Fundamental experimental study	Excluded
Mol Med	Phosphorylation of islet-1 serine 269 by CDK1 increases its transcriptional activity and promotes cell proliferation in gastric cancer	Shi Q, Ni X, Lei M, Xia Q, Dong Y, Zhang Q, Wang W.	2021	English	PubMed	33962568	10.1186/s10020-021-00302-6	Open (PubMed)	Article	No	Fundamental experimental study	Excluded
J Exp Clin Cancer Res	Ref-1 redox activity alters cancer cell metabolism in pancreatic cancer: exploiting this novel finding as a potential target	Gampala S, Shah F, Lu X, Moon HR, Babb O, Umesh Ganesh N, Sandusky G, Hulsey E, Armstrong L, Mosely AL, Han B, Ivan M, Yeh JJ, Kelley MR, Zhang C, Fishel ML.	2021	English	PubMed	34376225	10.1186/s13046-021-02046-x	Open (PubMed)	Article	No	Fundamental experimental study	Excluded
Biosci Biotechnol Biochem	The role of increased FGF21 in VLDL-TAG secretion and thermogenic gene expression in mice under protein malnutrition	Ozaki-Masuzawa Y, Kosaka H, Abiru R, Toda Y, Kawabata K, Nagata M, Hara S, Konishi M, Itoh N, Hosono T, Takenaka A, Seki T.	2021	English	PubMed	33751045	10.1093/bbb/zbab030	Permission required (PubMed)	Article	No	Fundamental experimental study	Excluded
NANOPHOTONICS	Photodynamic priming with triple-receptor targeted nanoconjugates that trigger T cell-mediated immune responses in a 3D in vitro heterocellular model of pancreatic cancer	De Silva, P; Bano, S; Pogue, BW; Wang, KK; Maytin, E; Hasan, T	2021	English	Web of Science	37485044	10.1515/nanoph-2021-0304	Open (Web of Science)	Article	Yes	Duplicates (removed)	Excluded
Pharmacol Ther	The role of osteoprotegerin (OPG) in fibrosis: its potential as a biomarker and/or biological target for the treatment of fibrotic diseases	Habibie H, Adhyatmika A, Schaafsma D, Melgert BN.	2021	English	PubMed	34171336	10.1016/j.pharmthera.2021.107941	Open (PubMed)	Others	No	Other types of articles	Excluded
Int J Mol Sci	The Same Metabolic Response to FGF21 Administration in Male and Female Obese Mice Is Accompanied by Sex-Specific Changes in Adipose Tissue Gene Expression	Makarova E, Kazantseva A, Dubinina A, Jakovleva T, Balybina N, Baranov K, Bazhan N.	2021	English	PubMed	34638898	10.3390/ijms221910561	Open (PubMed)	Article	No	Fundamental experimental study	Excluded
Sci Signal	The transmembrane serine protease hepsin suppresses type I interferon induction by cleaving STING	Hsin F, Hsu YC, Tsai YF, Lin SW, Liu HM.	2021	English	PubMed	34131022	10.1126/scisignal.abb4752	Permission required (PubMed)	Article	No	Fundamental experimental study	Excluded
Biomed Pharmacother	Therapeutic effects of blocking β-catenin against hepatocellular carcinoma-induced activation of inflammation, fibrosis and tumor invasion	Hassan HM, El-Kannishy SMH, Alattar A, Alshaman R, Hamdan AM, Al-Gayyar MMH.	2021	English	PubMed	33433352	10.1016/j.biopha.2021.111216	Open (PubMed)	Article	No	Fundamental experimental study	Excluded
Biomed Pharmacother	Therapeutic effects of Gambi-jung for the treatment of obesity	Park YJ, Cominguez DC, Kim HJ, Jin JS, Koh DJ, Kim SY, Lim YW, Park YB, An HJ.	2021	English	PubMed	34182414	10.1016/j.biopha.2021.111838	Open (PubMed)	Article	No	Fundamental experimental study	Excluded
FASEB J	Therapeutic targeting of STAT3 with small interference RNAs and antisense oligonucleotides embedded exosomes in liver fibrosis	Tang M, Chen Y, Li B, Sugimoto H, Yang S, Yang C, LeBleu VS, McAndrews KM, Kalluri R.	2021	English	PubMed	33855751	10.1096/fj.202002777RR	Open (PubMed)	Article	No	Fundamental experimental study	Excluded
J Hematol Oncol	Role of lysosomes in physiological activities, diseases, and therapy	Zhang Z, Yue P, Lu T, Wang Y, Wei Y, Wei X.	2021	English	PubMed	33990205	10.1186/s13045-021-01087-1	Open (PubMed)	Others	No	Other types of articles	Excluded
Autophagy	TMBIM6 (transmembrane BAX inhibitor motif containing 6) enhances autophagy through regulation of lysosomal calcium	Kim HK, Lee GH, Bhattarai KR, Lee MS, Back SH, Kim HR, Chae HJ.	2021	English	PubMed	32167007	10.1080/15548627.2020.1732161	Open (PubMed)	Article	No	Fundamental experimental study	Excluded
Cancer Metastasis Rev	Role of non-coding RNAs in tumor progression and metastasis in pancreatic cancer	Sempere LF, Powell K, Rana J, Brock AA, Schmittgen TD.	2021	English	PubMed	34591242	10.1007/s10555-021-09995-x	Open (PubMed)	Others	No	Other types of articles	Excluded
Nucleic Acids Res	Towards next generation antisense oligonucleotides: mesylphosphoramidate modification improves therapeutic index and duration of effect of gapmer antisense oligonucleotides	Anderson BA, Freestone GC, Low A, De-Hoyos CL, Iii WJD, stergaard ME, Migawa MT, Fazio M, Wan WB, Berdeja A, Scandalis E, Burel SA, Vickers TA, Crooke ST, Swayze EE, Liang X, Seth PP.	2021	English	PubMed	34417625	10.1093/nar/gkab718	Open (PubMed)	Article	No	Fundamental experimental study	Excluded
Contemp Oncol (Pozn)	Platelet-derived growth factor-B signalling might promote epithelial-mesenchymal transition in gastric carcinoma cells through activation of the MAPK/ERK pathway	Yin J, Guo Y, Li Z.	2021	English	PubMed	33911974	10.5114/wo.2021.103938	Open (PubMed)	Article	Yes	Fundamental experimental study	Excluded
WSPOLCZESNA ONKOLOGIA-CONTEMPORARY ONCOLOGY	Platelet-derived growth factor-B signalling might promote epithelial-mesenchymal transition in gastric carcinoma cells through activation of the MAPK/ERK pathway	Yin, JY; Guo, Y; Li, ZF	2021	English	Web of Science	33911974	10.5114/wo.2021.103938	Open (Web of Science)	Article	Yes	Duplicates (removed)	Excluded
Cell Death Dis	Trib1 deficiency causes brown adipose respiratory chain depletion and mitochondrial disorder	Zhang X, Zhang B, Zhang C, Sun G, Sun X.	2021	English	PubMed	34811364	10.1038/s41419-021-04389-x	Open (PubMed)	Article	No	Fundamental experimental study	Excluded
Mol Immunol	TRIM40 inhibits IgA1-induced proliferation of glomerular mesangial cells by inactivating NLRP3 inflammasome through ubiquitination	Shen J, Wu Q, Liang T, Zhang J, Bai J, Yuan M, Shen P.	2021	English	PubMed	34763147	10.1016/j.molimm.2021.10.012	Permission required (PubMed)	Article	No	Fundamental experimental study	Excluded
Clin Nucl Med	Two Tumors, One Target: Preliminary Experience With 90Y-FAPI Therapy in a Patient With Metastasized Breast and Colorectal Cancer	Rathke H, Fuxius S, Giesel FL, Lindner T, Debus J, Haberkorn U, Kratochwil C.	2021	English	PubMed	34392291	10.1097/RLU.0000000000003842	Permission required (PubMed)	Others	No	Other types of articles	Excluded
Cell Death Dis	Typing FGFR2 translocation determines the response to targeted therapy of intrahepatic cholangiocarcinomas	Pu X, Ye Q, Cai J, Yang X, Fu Y, Fan X, Wu H, Chen J, Qiu Y, Yue S.	2021	English	PubMed	33692336	10.1038/s41419-021-03548-4	Open (PubMed)	Article	No	Fundamental experimental study	Excluded
Eur J Pharmacol	Pref-1 induced lung fibroblast differentiation by hypoxia through integrin α5β1/ERK/AP-1 cascade	Cheng, WH; Lee, KY; Yu, MC; Chen, JY; Lin, CH; Chen, BC	2021	English	Web of Science	34331953	10.1016/j.ejphar.2021.174385	Permission required (Web of Science)	Article	Yes	Duplicates (removed)	Excluded
J Nat Med	Saponins are responsible for the anti-obesogenic activity of Acacia concinna	Zhuoyue Z, Ruangaram W, Kato E.	2021	English	PubMed	34019225	10.1007/s11418-021-01530-0	Open (PubMed)	Article	No	Fundamental experimental study	Excluded
J Cancer Res Clin Oncol	Upregulation of the ErbB family by EZH2 in hepatocellular carcinoma confers resistance to FGFR inhibitor	Prawira A, Le TBU, Ho RZW, Huynh H.	2021	English	PubMed	34156519	10.1007/s00432-021-03703-6	Open (PubMed)	Article	No	Fundamental experimental study	Excluded
SLAS Discov	Sensitivity of Oncogenic KRAS-Expressing Cells to CDK9 Inhibition	Lai LP, Brel V, Sharma K, Frappier J, Le-Henanf N, Vivet B, Muzet N, Schell E, Morales R, Rooney E, Basse N, Yi M, Lacroix F, Holderfield M, Englaro W, Marcireau C, Debussche L, Nissley DV, McCormick F.	2021	English	PubMed	33896272	10.1177/24725552211008853	Open (PubMed)	Article	No	Fundamental experimental study	Excluded
JOURNAL OF NANOBIOTECHNOLOGY	Prodrug polymeric micelles integrating cancer-associated fibroblasts deactivation and synergistic chemotherapy for gastric cancer	Zheng, S; Wang, JF; Ding, N; Chen, WW; Chen, HD; Xue, M; Chen, F; Ni, JJ; Wang, Z; Lin, ZH; Jiang, HP; Liu, XR; Wang, LJ	2021	English	Web of Science	34802453	10.1186/s12951-021-01127-5	Open (Web of Science)	Article	Yes	Duplicates (removed)	Excluded
Cell Metab	Very-low-protein diets lead to reduced food intake and weight loss, linked to inhibition of hypothalamic mTOR signaling, in mice	Wu Y, Li B, Li L, Mitchell SE, Green CL, D'Agostino G, Wang G, Wang L, Li M, Li J, Niu C, Jin Z, Wang A, Zheng Y, Douglas A, Speakman JR.	2021	English	PubMed	33667386	10.1016/j.cmet.2021.01.017	Open (PubMed)	Article	No	Fundamental experimental study	Excluded
Sci Rep	Vitamin D and lumisterol derivatives can act on liver X receptors (LXRs)	Slominski AT, Kim TK, Qayyum S, Song Y, Janjetovic Z, Oak ASW, Slominski RM, Raman C, Stefan J, Mier-Aguilar CA, Atigadda V, Crossman DK, Golub A, Bilokin Y, Tang EKY, Chen JY, Tuckey RC, Jetten AM, Song Y.	2021	English	PubMed	33850196	10.1038/s41598-021-87061-w	Open (PubMed)	Article	No	Fundamental experimental study	Excluded
Am J Physiol Gastrointest Liver Physiol	Water intake accelerates ATP release from myofibroblast cells in rats: ATP-mediated podoplanin-dependent control for physiological function and immunity	Hayashi M, Watanabe-Asaka T, Nagashio S, Kaidoh M, Yokoyama Y, Maejima D, Kajihara R, Amari K, Arai N, Kawai Y, Ohhashi T.	2021	English	PubMed	33146549	10.1152/ajpgi.00303.2020	Open (PubMed)	Article	No	Fundamental experimental study	Excluded
JHEP Rep	Weight-loss-independent benefits of exercise on liver steatosis and stiffness in Japanese men with NAFLD	Oh S, Tsujimoto T, Kim B, Uchida F, Suzuki H, Iizumi S, Isobe T, Sakae T, Tanaka K, Shoda J.	2021	English	PubMed	33898958	10.1016/j.jhepr.2021.100253	Open (PubMed)	Article	No	Fundamental experimental study	Excluded
Mol Nutr Food Res	Western Diet Aggravated Carbon Tetrachloride-Induced Chronic Liver Injury by Disturbing Gut Microbiota and Bile Acid Metabolism	Yang L, Li Y, Wang S, Bian X, Jiang X, Wu J, Wang K, Wang Q, Xia J, Jiang S, Zhuge A, Yuan Y, Li S, Li L.	2021	English	PubMed	33458949	10.1002/mnfr.202000811	Permission required (PubMed)	Article	No	Fundamental experimental study	Excluded
Exp Mol Med	Proto-oncoprotein Zbtb7c and SIRT1 repression: implications in high-fat diet-induced and age-dependent obesity	Choi WI, Yoon JH, Choi SH, Jeon BN, Kim H, Hur MW.	2021	English	PubMed	34017061	10.1038/s12276-021-00628-5	Open (PubMed)	Article	Yes	Duplicates (removed)	Excluded
Exp Mol Med	Proto-oncoprotein Zbtb7c and SIRT1 repression: implications in high-fat diet-induced and age-dependent obesity	Choi WI, Yoon JH, Choi SH, Jeon BN, Kim H, Hur MW.	2021	English	PubMed	34017061	10.1038/s12276-021-00628-5	Open (PubMed)	Article	Yes	Fundamental experimental study	Excluded
Hepatology	Zinc Finger E-Box Binding Homeobox 1 Promotes Cholangiocarcinoma Progression Through Tumor Dedifferentiation and Tumor-Stroma Paracrine Signaling	Lobe C, Vallette M, Arbelaiz A, Gonzalez-Sanchez E, Izquierdo L, Pellat A, Guedj N, Louis C, Paradis V, Banales JM, Coulouarn C, Housset C, Vaquero J, Fouassier L.	2021	English	PubMed	34297412	10.1002/hep.32069	Open (PubMed)	Article	No	Fundamental experimental study	Excluded
Am J Physiol Endocrinol Metab	α1-Antitrypsin A treatment attenuates neutrophil elastase accumulation and enhances insulin sensitivity in adipose tissue of mice fed a high-fat diet	D'Souza RF, Masson SWC, Woodhead JST, James SL, MacRae C, Hedges CP, Merry TL.	2021	English	PubMed	34486403	10.1152/ajpendo.00181.2021	Open (PubMed)	Article	No	Fundamental experimental study	Excluded
Theranostics	Silencing PCBP2 normalizes desmoplastic stroma and improves the antitumor activity of chemotherapy in pancreatic cancer	Li Y, Zhao Z, Lin CY, Liu Y, Staveley-OCarroll KF, Li G, Cheng K.	2021	English	PubMed	33500719	10.7150/thno.53102	Open (PubMed)	Article	No	Fundamental experimental study	Excluded
Gastric Cancer	Quantitation of ligand is critical for ligand-dependent MET signalling activation and determines MET-targeted therapeutic response in gastric cancer	Kim S, Ahn JM, Bae WJ, Han JH, Lee D.	2021	English	PubMed	33164142	10.1007/s10120-020-01139-4	Permission required (PubMed)	Article	No	Fundamental experimental study	Excluded
Theranostics	Pyruvate kinase M2 regulates fibrosis development and progression by controlling glycine auxotrophy in myofibroblasts	Satyanarayana G, Turaga RC, Sharma M, Wang S, Mishra F, Peng G, Deng X, Yang J, Liu ZR.	2021	English	PubMed	34646373	10.7150/thno.60385	Open (PubMed)	Article	Yes	Fundamental experimental study	Excluded
Theranostics	Pyruvate kinase M2 regulates fibrosis development and progression by controlling glycine auxotrophy in myofibroblasts	Satyanarayana G, Turaga RC, Sharma M, Wang S, Mishra F, Peng G, Deng X, Yang J, Liu ZR.	2021	English	PubMed	34646373	10.7150/thno.60385	Open (PubMed)	Article	Yes	Duplicates (removed)	Excluded
Eur Rev Med Pharmacol Sci	SP1-induced lncRNA TUG1 regulates proliferation and apoptosis in islet cells of type 2 diabetes mellitus via the miR-188-3p/FGF5 axis	Zhang P, Li YN, Tu S, Cheng XB.	2021	English	PubMed	33660806	10.26355/eurrev_202102_25096	Open (PubMed)	Article	No	Fundamental experimental study	Excluded
Mol Metab	Receptor Activity-Modifying Protein 2 (RAMP2) alters glucagon receptor trafficking in hepatocytes with functional effects on receptor signalling	McGlone, ER; Manchanda, Y; Jones, B; Pickford, P; Inoue, A; Carling, D; Bloom, SR; Tan, T; Tomas, A	2021	English	Web of Science	34271220	10.1016/j.molmet.2021.101296	Open (Web of Science)	Article	Yes	Duplicates (removed)	Excluded
Mol Metab	Receptor Activity-Modifying Protein 2 (RAMP2) alters glucagon receptor trafficking in hepatocytes with functional effects on receptor signalling	McGlone ER, Manchanda Y, Jones B, Pickford P, Inoue A, Carling D, Bloom SR, Tan T, Tomas A.	2021	English	PubMed	34271220	10.1016/j.molmet.2021.101296	Open (PubMed)	Article	Yes	Fundamental experimental study	Excluded
EMBO Mol Med	Synergistic effects of FGFR1 and PLK1 inhibitors target a metabolic liability in KRAS-mutant cancer	Yang Z, Liang SQ, Saliakoura M, Yang H, Vassella E, Konstantinidou G, Tschan M, Hegedüs B, Zhao L, Gao Y, Xu D, Deng H, Marti TM, Kocher GJ, Wang W, Schmid RA, Peng RW.	2021	English	PubMed	34369083	10.15252/emmm.202013193	Open (PubMed)	Article	No	Fundamental experimental study	Excluded
Mol Cancer Ther	T Cell-Mediated Antitumor Immunity Cooperatively Induced By TGFβR1 Antagonism and Gemcitabine Counteracts Reformation of the Stromal Barrier in Pancreatic Cancer	Li D, Schaub N, Guerin TM, Bapiro TE, Richards FM, Chen V, Talsania K, Kumar P, Gilbert DJ, Schlomer JJ, Kim SJ, Sorber R, Teper Y, Bautista W, Palena C, Ock CY, Jodrell DI, Pate N, Mehta M, Zhao Y, Kozlov S, Rudloff U.	2021	English	PubMed	34376576	10.1158/1535-7163.MCT-20-0620	Open (PubMed)	Article	No	Fundamental experimental study	Excluded
Science	Targeting a neoantigen derived from a common TP53 mutation	Hsiue EH, Wright KM, Douglass J, Hwang MS, Mog BJ, Pearlman AH, Paul S, DiNapoli SR, Konig MF, Wang Q, Schaefer A, Miller MS, Skora AD, Azurmendi PA, Murphy MB, Liu Q, Watson E, Li Y, Pardoll DM, Bettegowda C, Papadopoulos N, Kinzler KW, Vogelstein B, Gabelli SB, Zhou S.	2021	English	PubMed	33649166	10.1126/science.abc8697	Open (PubMed)	Article	No	Fundamental experimental study	Excluded
Carcinogenesis	SAA1 is upregulated in gastric cancer-associated fibroblasts possibly by its enhancer activation	Yasukawa Y, Hattori N, Iida N, Takeshima H, Maeda M, Kiyono T, Sekine S, Seto Y, Ushijima T.	2021	English	PubMed	33284950	10.1093/carcin/bgaa131	Permission required (PubMed)	Article	Yes	Fundamental experimental study	Excluded
CARCINOGENESIS	SAA1 is upregulated in gastric cancer-associated fibroblasts possibly by its enhancer activation	Yasukawa, Y; Hattori, N; Iida, N; Takeshima, H; Maeda, M; Kiyono, T; Sekine, S; Seto, Y; Ushijima, T	2021	English	Web of Science	33284950	10.1093/carcin/bgaa131	Open (Web of Science)	Article	Yes	Duplicates (removed)	Excluded
Neuroendocrinology	Targeting Galectin-1 by Aflibercept Strongly Enhances Its Antitumor Effect in Neuroendocrine Carcinomas	Rodríguez-Remírez M, Del Puerto-Nevado L, Fernández-Ace?ero MJ, Cruz-Ramos M, García-García L, Solanes S, Molina-Roldán E, García-Foncillas J, Cebrián A.	2021	English	PubMed	31991407	10.1159/000506163	Permission required (PubMed)	Article	No	Fundamental experimental study	Excluded
Cell	Targeting Pin1 renders pancreatic cancer eradicable by synergizing with immunochemotherapy	Koikawa K, Kibe S, Suizu F, Sekino N, Kim N, Manz TD, Pinch BJ, Akshinthala D, Verma A, Gaglia G, Nezu Y, Ke S, Qiu C, Ohuchida K, Oda Y, Lee TH, Wegiel B, Clohessy JG, London N, Santagata S, Wulf GM, Hidalgo M, Muthuswamy SK, Nakamura M, Gray NS, Zhou XZ, Lu KP.	2021	English	PubMed	34388391	10.1016/j.cell.2021.07.020	Open (PubMed)	Article	No	Fundamental experimental study	Excluded
Clin Nucl Med	Safety of Fibroblast Activation Protein-Targeted Radionuclide Therapy by a Low-Dose Dosimetric Approach Using 177Lu-FAPI04	Kuyumcu, S; Kovan, B; Sanli, Y; Buyukkaya, F; Simsek, DH; Özkan, ZG; Isik, EG; Ekenel, M; Turkmen, C	2021	English	Web of Science	33883494	10.1097/RLU.0000000000003667	Permission required (Web of Science)	Article	Yes	Duplicates (removed)	Excluded
Clin Nucl Med	Safety of Fibroblast Activation Protein-Targeted Radionuclide Therapy by a Low-Dose Dosimetric Approach Using 177Lu-FAPI04	Kuyumcu S, Kovan B, Sanli Y, Buyukkaya F, Has Simsek D, zkan ZG, Isik EG, Ekenel M, Turkmen C.	2021	English	PubMed	33883494	10.1097/RLU.0000000000003667	Permission required (PubMed)	Article	Yes	Single imaging experiment	Excluded
Biomed Pharmacother	Salvia-Nelumbinis naturalis extract protects mice against MCD diet-induced steatohepatitis via activation of colonic FXR-FGF15 pathway	Li, CL; Zhou, WJ; Li, M; Shu, XB; Zhang, L; Ji, G	2021	English	Web of Science	33865013	10.1016/j.biopha.2021.111587	Open (Web of Science)	Article	Yes	Duplicates (removed)	Excluded
ARTHRITIS RESEARCH & THERAPY	Toll-like receptor 2 induced senescence in intervertebral disc cells of patients with back pain can be attenuated by o-vanillin	Mannarino, M; Cherif, H; Li, L; Sheng, K; Rabau, O; Jarzem, P; Weber, MH; Ouellet, JA; Haglund, L	2021	English	Web of Science	33863359	10.1186/s13075-021-02504-z	Open (Web of Science)	Article	No	Irrelevant clinical trials	Excluded
Ann Hepatol	Salvianolic acid B blocks hepatic stellate cell activation via FGF19/FGFR4 signaling	Tian, SX; Chen, M; Wang, B; Han, YL; Shang, HN; Chen, JM	2021	English	Web of Science	32980439	10.1016/j.aohep.2020.07.013	Open (Web of Science)	Article	Yes	Duplicates (removed)	Excluded
Ann Hepatol	Salvianolic acid B blocks hepatic stellate cell activation via FGF19/FGFR4 signaling	Tian S, Chen M, Wang B, Han Y, Shang H, Chen J.	2021	English	PubMed	32980439	10.1016/j.aohep.2020.07.013	Open (PubMed)	Article	Yes	Fundamental experimental study	Excluded
FEBS Lett	The Ca(2+) -binding protein sorcin stimulates transcriptional activity of the unfolded protein response mediator ATF6	Parks SZ, Gao T, Jimenez Awuapura N, Ayathamattam J, Chabosseau PL, Kalvakolanu DV, Valdivia HH, Rutter GA, Leclerc I.	2021	English	PubMed	33960419	10.1002/1873-3468.14101	Open (PubMed)	Article	No	Fundamental experimental study	Excluded
Proc Natl Acad Sci U S A	The cytokine FAM3B/PANDER is an FGFR ligand that promotes posterior development in Xenopus	Zhang F, Zhu X, Wang P, He Q, Huang H, Zheng T, Li Y, Jia H, Xu L, Zhao H, Colozza G, Tao Q, De Robertis EM, Ding Y.	2021	English	PubMed	33975953	10.1073/pnas.2100342118	Open (PubMed)	Article	No	Fundamental experimental study	Excluded
Cancer Lett	Small hepatitis B virus surface antigen promotes malignant progression of hepatocellular carcinoma via endoplasmic reticulum stress-induced FGF19/JAK2/STAT3 signaling	Wu, SX; Ye, SS; Lin, XH; Chen, Y; Zhang, Y; Jing, ZT; Liu, W; Chen, WN; Lin, XJ; Lin, X	2021	English	Web of Science	33249195	10.1016/j.canlet.2020.11.032	Open (Web of Science)	Article	Yes	Duplicates (removed)	Excluded
Cancer Lett	Small hepatitis B virus surface antigen promotes malignant progression of hepatocellular carcinoma via endoplasmic reticulum stress-induced FGF19/JAK2/STAT3 signaling	Wu S, Ye S, Lin X, Chen Y, Zhang Y, Jing Z, Liu W, Chen W, Lin X, Lin X.	2021	English	PubMed	33249195	10.1016/j.canlet.2020.11.032	Open (PubMed)	Article	Yes	Fundamental experimental study	Excluded
Eur J Pharmacol	Sodium butyrate alleviates cholesterol gallstones by regulating bile acid metabolism	Ye, X; Shen, S; Xu, ZJ; Zhuang, Q; Xu, JX; Wang, JJ; Dong, ZX; Wan, XJ	2021	English	Web of Science	34273384	10.1016/j.ejphar.2021.174341	Permission required (Web of Science)	Article	Yes	Duplicates (removed)	Excluded
Eur J Pharmacol	Sodium butyrate alleviates cholesterol gallstones by regulating bile acid metabolism	Ye X, Shen S, Xu Z, Zhuang Q, Xu J, Wang J, Dong Z, Wan X.	2021	English	PubMed	34273384	10.1016/j.ejphar.2021.174341	Permission required (PubMed)	Article	Yes	Duplicates (removed)	Excluded
Eur J Pharmacol	Sodium butyrate alleviates cholesterol gallstones by regulating bile acid metabolism	Ye X, Shen S, Xu Z, Zhuang Q, Xu J, Wang J, Dong Z, Wan X.	2021	English	PubMed	34273384	10.1016/j.ejphar.2021.174341	Permission required (PubMed)	Article	Yes	Fundamental experimental study	Excluded
Cell Mol Gastroenterol Hepatol	Sodium Butyrate Supplementation Inhibits Hepatic Steatosis by Stimulating Liver Kinase B1 and Insulin-Induced Gene	Zhao, ZH; Wang, ZX; Zhou, D; Han, YM; Ma, FG; Hu, ZM; Xin, FZ; Liu, XL; Ren, TY; Zhang, FF; Xue, YQ; Cui, AY; Liu, ZS; Bai, JY; Liu, YX; Cai, GX; Su, WT; Dai, XZ; Shen, F; Pan, Q; Li, Y; Fan, JG	2021	English	Web of Science	33989817	10.1016/j.jcmgh.2021.05.006	Open (Web of Science)	Article	Yes	Duplicates (removed)	Excluded
J Cell Sci	The p.E152K-STIM1 mutation deregulates Ca(2+) signaling contributing to chronic pancreatitis	Burgos M, Philippe R, Antigny F, Buscaglia P, Masson E, Mukherjee S, Dubar P, Le Maréchal C, Campeotto F, Lebonvallet N, Frieden M, Llopis J, Domingo B, Stathopulos PB, Ikura M, Brooks W, Guida W, Chen JM, Ferec C, Capiod T, Mignen O.	2021	English	PubMed	33468626	10.1242/jcs.244012	Permission required (PubMed)	Article	Yes	Fundamental experimental study	Excluded
Cell Mol Gastroenterol Hepatol	Sodium Butyrate Supplementation Inhibits Hepatic Steatosis by Stimulating Liver Kinase B1 and Insulin-Induced Gene	Zhao ZH, Wang ZX, Zhou D, Han Y, Ma F, Hu Z, Xin FZ, Liu XL, Ren TY, Zhang F, Xue Y, Cui A, Liu Z, Bai J, Liu Y, Cai G, Su W, Dai X, Shen F, Pan Q, Li Y, Fan JG.	2021	English	PubMed	33989817	10.1016/j.jcmgh.2021.05.006	Open (PubMed)	Article	Yes	Fundamental experimental study	Excluded
Front Physiol	Sos1 Modulates Extracellular Matrix Synthesis, Proliferation, and Migration in Fibroblasts	Fuentes-Calvo, I; Martinez-Salgado, C	2021	English	Web of Science	33889087	10.3389/fphys.2021.645044	Open (Web of Science)	Article	Yes	Duplicates (removed)	Excluded
Front Physiol	Sos1 Modulates Extracellular Matrix Synthesis, Proliferation, and Migration in Fibroblasts	Fuentes-Calvo I, Martinez-Salgado C.	2021	English	PubMed	33889087	10.3389/fphys.2021.645044	Open (PubMed)	Article	Yes	Fundamental experimental study	Excluded
Front Physiol	Sos1 Modulates Extracellular Matrix Synthesis, Proliferation, and Migration in Fibroblasts	Fuentes-Calvo I, Martinez-Salgado C.	2021	English	PubMed	33889087	10.3389/fphys.2021.645044	Open (PubMed)	Article	Yes	Duplicates (removed)	Excluded
Adv Exp Med Biol	The Relevance of Notch Signaling in Cancer Progression	Fasoulakis Z, Daskalakis G, Theodora M, Antsaklis P, Sindos M, Diakosavvas M, Angelou K, Loutradis D, Kontomanolis EN.	2021	English	PubMed	33034032	10.1007/978-3-030-55031-8_11	Permission required (PubMed)	Others	No	Other types of articles	Excluded
Front Endocrinol (Lausanne)	Spinal Cord Injury Reduces Serum Levels of Fibroblast Growth Factor-21 and Impairs Its Signaling Pathways in Liver and Adipose Tissue in Mice	Liu, XH; Graham, ZA; Harlow, L; Pan, JP; Azulai, D; Bauman, WA; Yarrow, J; Cardozo, CP	2021	English	Web of Science	34046014	10.3389/fendo.2021.668984	Open (Web of Science)	Article	Yes	Duplicates (removed)	Excluded
Front Endocrinol (Lausanne)	Spinal Cord Injury Reduces Serum Levels of Fibroblast Growth Factor-21 and Impairs Its Signaling Pathways in Liver and Adipose Tissue in Mice	Liu XH, Graham ZA, Harlow L, Pan J, Azulai D, Bauman WA, Yarrow J, Cardozo CP.	2021	English	PubMed	34046014	10.3389/fendo.2021.668984	Open (PubMed)	Article	Yes	Fundamental experimental study	Excluded
J Biol Inorg Chem	Studies of anticancer activity in vivo and in vitro behaviors of liposomes encapsulated iridium(III) complex	Gu Y, Wen H, Zhang Y, Bai L, Zhou Y, Zhang H, Tian L, Hao J, Liu Y.	2021	English	PubMed	33475857	10.1007/s00775-020-01841-9	Permission required (PubMed)	Article	No	Fundamental experimental study	Excluded
NATURE COMMUNICATIONS	Stromal-driven and Amyloid β-dependent induction of neutrophil extracellular traps modulates tumor growth	Munir, H; Jones, JO; Janowitz, T; Hoffmann, M; Euler, M; Martins, CP; Welsh, SJ; Shields, JD	2021	English	Web of Science	33514748	10.1038/s41467-021-20982-2	Open (Web of Science)	Article	Yes	Duplicates (removed)	Excluded
IEEE INTERNATIONAL CONFERENCE ON COMMUNICATIONS (ICC 2021)	Structure-aware reinforcement learning for node-overload protection in mobile edge computing	Jitani, A; Mahajan, A; Zhu, ZW; Abou-zeid, H; Fapi, ET; Purmehdi, H	2021	English	Web of Science		10.1109/ICC42927.2021.9500463	Open (Web of Science)	Others	Yes	Other types of articles	Excluded
Cancer Res	Therapeutic Targeting of DGKA-Mediated Macropinocytosis Leads to Phospholipid Reprogramming in Tuberous Sclerosis Complex	Kovalenko A, Sanin A, Kosmas K, Zhang L, Wang J, Akl EW, Giannikou K, Probst CK, Hougard TR, Rue RW, Krymskaya VP, Asara JM, Lam HC, Kwiatkowski DJ, Henske EP, Filippakis H.	2021	English	PubMed	33593821	10.1158/0008-5472.CAN-20-2218	Open (PubMed)	Article	No	Fundamental experimental study	Excluded
J Exp Med	Tumor-derived IL-6 and trans-signaling among tumor, fat, and muscle mediate pancreatic cancer cachexia	Rupert JE, Narasimhan A, Jengelley DHA, Jiang Y, Liu J, Au E, Silverman LM, Sandusky G, Bonetto A, Cao S, Lu X, O'Connell TM, Liu Y, Koniaris LG, Zimmers TA.	2021	English	PubMed	33851955	10.1084/jem.20190450	Open (PubMed)	Article	No	Fundamental experimental study	Excluded
Cancer Cell	Type I collagen deletion in αSMA(+) myofibroblasts augments immune suppression and accelerates progression of pancreatic cancer	Chen Y, Kim J, Yang S, Wang H, Wu CJ, Sugimoto H, LeBleu VS, Kalluri R.	2021	English	PubMed	33667385	10.1016/j.ccell.2021.02.007	Open (PubMed)	Article	No	Fundamental experimental study	Excluded
Int J Mol Sci	TGFβ-1 Induced Cross-Linking of the Extracellular Matrix of Primary Human Dermal Fibroblasts	Semkova, ME; Hsuan, JJ	2021	English	Web of Science	33498156	10.3390/ijms22030984	Open (Web of Science)	Article	Yes	Duplicates (removed)	Excluded
Int J Mol Sci	TGFβ-1 Induced Cross-Linking of the Extracellular Matrix of Primary Human Dermal Fibroblasts	Semkova ME, Hsuan JJ.	2021	English	PubMed	33498156	10.3390/ijms22030984	Open (PubMed)	Article	Yes	Fundamental experimental study	Excluded
Cells	Th2 Cytokines Increase the Expression of Fibroblast Growth Factor 21 in the Liver	Kang, SG; Lee, SE; Choi, MJ; Chang, JY; Kim, JT; Zhang, BY; Kang, YE; Lee, JH; Yi, HS; Shong, M	2021	English	Web of Science	34073755	10.3390/cells10061298	Open (Web of Science)	Article	Yes	Duplicates (removed)	Excluded
Cells	Th2 Cytokines Increase the Expression of Fibroblast Growth Factor 21 in the Liver	Kang SG, Lee SE, Choi MJ, Chang JY, Kim JT, Zhang BY, Kang YE, Lee JH, Yi HS, Shong M.	2021	English	PubMed	34073755	10.3390/cells10061298	Open (PubMed)	Article	Yes	Fundamental experimental study	Excluded
Redox Biol	The cross-talk between tumor cells and activated fibroblasts mediated by lactate/BDNF/TrkB signaling promotes acquired resistance to anlotinib in human gastric cancer	Jin Z, Lu Y, Wu X, Pan T, Yu Z, Hou J, Wu A, Li J, Yang Z, Li C, Yan M, Yan C, Zhu Z, Liu B, Qiu W, Su L.	2021	English	PubMed	34315112	10.1016/j.redox.2021.102076	Open (PubMed)	Article	No	Fundamental experimental study	Excluded
Bioengineered	The long noncoding RNA noncoding RNA activated by DNA damage (NORAD)-microRNA-496-Interleukin-33 axis affects carcinoma-associated fibroblasts-mediated gastric cancer development	Huang C, Liu J, He L, Wang F, Xiong B, Li Y, Yang X.	2021	English	PubMed	34895039	10.1080/21655979.2021.2009412	Open (PubMed)	Article	No	Fundamental experimental study	Excluded
FRONTIERS IN MOLECULAR BIOSCIENCES	Weighted Gene Co-expression Network Analysis Identifies a Cancer-Associated Fibroblast Signature for Predicting Prognosis and Therapeutic Responses in Gastric Cancer	Zheng, H; Liu, HS; Li, HY; Dou, WD; Wang, X	2021	English	Web of Science	34692770	10.3389/fmolb.2021.744677	Open (Web of Science)	Article	No	Irrelevant clinical trials	Excluded
Front Oncol	The Oncogenic Role of APC/C Activator Protein Cdc20 by an Integrated Pan-Cancer Analysis in Human Tumors	Wu F, Sun Y, Chen J, Li H, Yao K, Liu Y, Liu Q, Lu J.	2021	English	PubMed	34527589	10.3389/fonc.2021.721797	Open (PubMed)	Article	Yes	Duplicates (removed)	Excluded
Front Oncol	The Oncogenic Role of APC/C Activator Protein Cdc20 by an Integrated Pan-Cancer Analysis in Human Tumors	Wu F, Sun Y, Chen J, Li H, Yao K, Liu Y, Liu Q, Lu J.	2021	English	PubMed	34527589	10.3389/fonc.2021.721797	Open (PubMed)	Article	Yes	Duplicates (removed)	Excluded
Cell Death Dis	The role of PKM2 nuclear translocation in the constant activation of the NF-κB signaling pathway in cancer-associated fibroblasts	Gu J, Li X, Zhao L, Yang Y, Xue C, Gao Y, Li J, Han Q, Sun Z, Bai C, Zhao RC.	2021	English	PubMed	33731686	10.1038/s41419-021-03579-x	Open (PubMed)	Article	No	Fundamental experimental study	Excluded
CLINICAL CANCER RESEARCH	Three Distinct Stroma Types in Human Pancreatic Cancer Identified by Image Analysis of Fibroblast Subpopulations and Collagen	Ogawa, Y; Masugi, Y; Abe, T; Yamazaki, K; Ueno, A; Fujii-Nishimura, Y; Hori, S; Yagi, H; Abe, Y; Kitago, M; Sakamoto, M	2021	English	Web of Science	33046515	10.1158/1078-0432.CCR-20-2298	Open (Web of Science)	Article	Yes	Duplicates (removed)	Excluded
Clin Cancer Res	Three Distinct Stroma Types in Human Pancreatic Cancer Identified by Image Analysis of Fibroblast Subpopulations and Collagen	Ogawa Y, Masugi Y, Abe T, Yamazaki K, Ueno A, Fujii-Nishimura Y, Hori S, Yagi H, Abe Y, Kitago M, Sakamoto M.	2021	English	PubMed	33046515	10.1158/1078-0432.CCR-20-2298	Permission required (PubMed)	Article	Yes	Fundamental experimental study	Excluded
Nat Methods	Transgenic mice for in vivo epigenome editing with CRISPR-based systems	Gemberling, M; Siklenka, K; Rodriguez, E; Tonn-Eisinger, KR; Barrera, A; Liu, F; Kantor, A; Li, LQ; Cigliola, V; Hazlett, MF; Williams, C; Bartelt, LC; Madigan, VJ; Bodle, J; Daniels, H; Rouse, DC; Hilton, IB; Asokan, A; Ciofani, M; Poss, KD; Reddy, TE; West, AE; Gersbach, CA	2021	English	Web of Science	34341582	10.1038/s41592-021-01207-2	Open (Web of Science)	Article	Yes	Duplicates (removed)	Excluded
Nat Methods	Transgenic mice for in vivo epigenome editing with CRISPR-based systems	Gemberling MP, Siklenka K, Rodriguez E, Tonn-Eisinger KR, Barrera A, Liu F, Kantor A, Li L, Cigliola V, Hazlett MF, Williams CA, Bartelt LC, Madigan VJ, Bodle JC, Daniels H, Rouse DC, Hilton IB, Asokan A, Ciofani M, Poss KD, Reddy TE, West AE, Gersbach CA.	2021	English	PubMed	34341582	10.1038/s41592-021-01207-2	Open (PubMed)	Article	Yes	Fundamental experimental study	Excluded
Front Cell Dev Biol	Ufbp1, a Key Player of Ufm1 Conjugation System, Protects Against Ketosis-Induced Liver Injury via Suppressing Smad3 Activation	Chen, FH; Sheng, L; Xu, CJ; Li, J; Ali, I; Li, HL; Cai, YF	2021	English	Web of Science	34307359	10.3389/fcell.2021.676789	Open (Web of Science)	Article	Yes	Duplicates (removed)	Excluded
Front Cell Dev Biol	Ufbp1, a Key Player of Ufm1 Conjugation System, Protects Against Ketosis-Induced Liver Injury via Suppressing Smad3 Activation	Chen F, Sheng L, Xu C, Li J, Ali I, Li H, Cai Y.	2021	English	PubMed	34307359	10.3389/fcell.2021.676789	Open (PubMed)	Article	Yes	Fundamental experimental study	Excluded
Endocrinology	Using a Reporter Mouse to Map Known and Novel Sites of GLP-1 Receptor Expression in Peripheral Tissues of Male Mice	Andersen, DB; Grunddal, KV; Pedersen, J; Kuhre, RE; Lund, ML; Holst, JJ; Orskov, C	2021	English	Web of Science	33508122	10.1210/endocr/bqaa246	Open (Web of Science)	Article	Yes	Duplicates (removed)	Excluded
Nat Commun	Vangl2 promotes the formation of long cytonemes to enable distant Wnt/β-catenin signaling	Brunt L, Greicius G, Rogers S, Evans BD, Virshup DM, Wedgwood KCA, Scholpp S.	2021	English	PubMed	33824332	10.1038/s41467-021-22393-9	Open (PubMed)	Article	No	Fundamental experimental study	Excluded
Endocrinology	Using a Reporter Mouse to Map Known and Novel Sites of GLP-1 Receptor Expression in Peripheral Tissues of Male Mice	Andersen DB, Grunddal KV, Pedersen J, Kuhre RE, Lund ML, Holst JJ, rskov C.	2021	English	PubMed	33508122	10.1210/endocr/bqaa246	Open (PubMed)	Article	Yes	Duplicates (removed)	Excluded
Endocrinology	Using a Reporter Mouse to Map Known and Novel Sites of GLP-1 Receptor Expression in Peripheral Tissues of Male Mice	Andersen DB, Grunddal KV, Pedersen J, Kuhre RE, Lund ML, Holst JJ, Ørskov C.	2021	English	PubMed	33508122	10.1210/endocr/bqaa246	Permission required (PubMed)	Article	Yes	Duplicates (removed)	Excluded
Endocrinology	Using a Reporter Mouse to Map Known and Novel Sites of GLP-1 Receptor Expression in Peripheral Tissues of Male Mice	Andersen DB, Grunddal KV, Pedersen J, Kuhre RE, Lund ML, Holst JJ, rskov C.	2021	English	PubMed	33508122	10.1210/endocr/bqaa246	Permission required (PubMed)	Article	Yes	Duplicates (removed)	Excluded
ENDOCRINOLOGY	Using a Reporter Mouse to Map Known and Novel Sites of GLP-1 Receptor Expression in Peripheral Tissues of Male Mice	Andersen, DB; Grunddal, KV; Pedersen, J; Kuhre, RE; Lund, ML; Holst, JJ; Orskov, C	2021	English	Web of Science		10.1210/endocr/bqaa246	Open (Web of Science)	Article	Yes	Duplicates (removed)	Excluded
ENDOCRINOLOGY	Using a Reporter Mouse to Map Known and Novel Sites of GLP-1 Receptor Expression in Peripheral Tissues of Male Mice	Andersen, DB; Grunddal, KV; Pedersen, J; Kuhre, RE; Lund, ML; Holst, JJ; Orskov, C	2021	English	Web of Science		10.1210/endocr/bqaa246	Open (Web of Science)	Article	Yes	Fundamental experimental study	Excluded
FRONTIERS IN PHARMACOLOGY	Vanillic Acid Reduces Pain-Related Behavior in Knee Osteoarthritis Rats Through the Inhibition of NLRP3 Inflammasome-Related Synovitis	Ma, ZY; Huang, ZQ; Zhang, L; Li, XC; Xu, B; Xiao, YC; Shi, XQ; Zhang, HS; Liao, TY; Wang, PM	2021	English	Web of Science	33658936	10.3389/fphar.2020.599022	Open (Web of Science)	Article	Yes	Duplicates (removed)	Excluded
Front Pharmacol	Vanillic Acid Reduces Pain-Related Behavior in Knee Osteoarthritis Rats Through the Inhibition of NLRP3 Inflammasome-Related Synovitis	Ma Z, Huang Z, Zhang L, Li X, Xu B, Xiao Y, Shi X, Zhang H, Liao T, Wang P.	2021	English	PubMed	33658936	10.3389/fphar.2020.599022	Open (PubMed)	Article	Yes	Fundamental experimental study	Excluded
Hepatology	YAP/TAZ Suppress Drug Penetration Into Hepatocellular Carcinoma Through Stromal Activation	Cho, K; Ro, SW; Lee, HW; Moon, H; Han, S; Kim, HR; Ahn, SH; Park, JY; Kim, D	2021	English	Web of Science	34101869	10.1002/hep.32000	Permission required (Web of Science)	Article	Yes	Duplicates (removed)	Excluded
Hepatology	YAP/TAZ Suppress Drug Penetration Into Hepatocellular Carcinoma Through Stromal Activation	Cho K, Ro SW, Lee HW, Moon H, Han S, Kim HR, Ahn SH, Park JY, Kim DY.	2021	English	PubMed	34101869	10.1002/hep.32000	Permission required (PubMed)	Article	Yes	Fundamental experimental study	Excluded
JOURNAL OF INFLAMMATION RESEARCH	β-Nicotinamide Mononucleotide (NMN) Administrated by Intraperitoneal Injection Mediates Protection Against UVB-Induced Skin Damage in Mice	Zhou, XR; Du, HH; Long, XY; Pan, YN; Hu, J; Yu, JJ; Zhao, X	2021	English	Web of Science	34675595	10.2147/JIR.S327329	Open (Web of Science)	Article	No	Irrelevant clinical trials	Excluded
J Nucl Med	(68)Ga-DOTA-FAPI-04 PET/MR in the Evaluation of Gastric Carcinomas: Comparison with (18)F-FDG PET/CT	Qin C, Shao F, Gai Y, Liu Q, Ruan W, Liu F, Hu F, Lan X.	2022	English	PubMed	33863819	10.2967/jnumed.120.258467	Open (PubMed)	Article	Yes	Duplicates (removed)	Excluded
J Nucl Med	(68)Ga-DOTA-FAPI-04 PET/MR in the Evaluation of Gastric Carcinomas: Comparison with (18)F-FDG PET/CT	Qin C, Shao F, Gai Y, Liu Q, Ruan W, Liu F, Hu F, Lan X.	2022	English	PubMed	33863819	10.2967/jnumed.120.258467	Open (PubMed)	Article	Yes	Included in the analysis	Accepted
PHARMACEUTICALS	[(99m)Tc]Tc-iFAP Radioligand for SPECT/CT Imaging of the Tumor Microenvironment: Kinetics, Radiation Dosimetry, and Imaging in Patients	Coria-Domínguez L, Vallejo-Armenta P, Luna-Gutiérrez M, Ocampo-García B, Gibbens-Bandala B, García-Pérez F, Ramírez-Nava G, Santos-Cuevas C, Ferro-Flores G.	2022	English	PubMed	35631416	10.3390/ph15050590	Open (PubMed)	Article	Yes	Fundamental experimental study	Excluded
Sheng Wu Gong Cheng Xue Bao	[Effect of eIF4B knockout on apoptosis of mouse fetal liver cells]	Wang G, Chen B, Chen Y, Zhu Q, Peng M, Guo G, Chen J.	2022	English	PubMed	36151816	10.13345/j.cjb.220027	Open (PubMed)	Article	Yes	Fundamental experimental study	Excluded
Sheng Wu Gong Cheng Xue Bao	[Effect of eIF4B knockout on apoptosis of mouse fetal liver cells]	Wang G, Chen B, Chen Y, Zhu Q, Peng M, Guo G, Chen J.	2022	English	PubMed	36151816	10.13345/j.cjb.220027	Open (PubMed)	Article	Yes	Duplicates (removed)	Excluded
Zhongguo Ying Yong Sheng Li Xue Za Zhi	[Effects of different exercise on liver lipid accumulation and FGF21 secretion in obese rats]	Zhang Y, Sheng L, Liu XW, Wei J, Liu XJ, Zhang NY, Wang ZY.	2022	English	PubMed	35634669	10.12047/j.cjap.6209.2022.009	Open (PubMed)	Article	No	Fundamental experimental study	Excluded
Zhongguo Zhong Yao Za Zhi	[In vitro "benefit-risk" evaluation and network regulation mechanism of Colquhounia Root Tablets and its key material basis]	Wang KX, Mao X, Zhang YG, Wu AG, Su XH, Wang JR, Cai BL, Lin N, Huang F.	2022	English	PubMed	36604890	10.19540/j.cnki.cjcmm.20221010.401	Permission required (PubMed)	Article	No	Fundamental experimental study	Excluded
Sheng Wu Gong Cheng Xue Bao	[Effect of eIF4B knockout on apoptosis of mouse fetal liver cells]	Wang G, Chen B, Chen Y, Zhu Q, Peng M, Guo G, Chen J.	2022	English	PubMed	36151816	10.13345/j.cjb.220027	Open (PubMed)	Article	Yes	Duplicates (removed)	Excluded
Sheng Wu Yi Xue Gong Cheng Xue Za Zhi	[Long term maintenance of cytochrome P450 activity in a cell sheet-based three-dimensional human hepatic model]	Guan S, Gao B, Xiao J.	2022	English	PubMed	36008342	10.7507/1001-5515.202108056	Open (PubMed)	Article	No	Fundamental experimental study	Excluded
NATURE COMMUNICATIONS	A bioactivated in vivo assembly nanotechnology fabricated NIR probe for small pancreatic tumor intraoperative imaging	Ren, H; Zeng, XZ; Zhao, XX; Hou, DY; Yao, HD; Yaseen, M; Zhao, LN; Xu, WH; Wang, H; Li, LL	2022	English	Web of Science	35058435	10.1038/s41467-021-27932-y	Open (Web of Science)	Article	No	Irrelevant clinical trials	Excluded
Arkh Patol	[Epithelial-stromal interactions in pancreatic adenocarcinoma: the role of stroma in disease progression]	Kuznetsova AV, Popova OP, Astakhov DA, Ivanov YV, Panchenkov DN, Ivanov AA.	2022	English	PubMed	36178225	10.17116/patol20228405165	Permission required (PubMed)	Article	No	Fundamental experimental study	Excluded
Zhonghua Gan Zang Bing Za Zhi	[Study of the negative regulation of transforming growth factor beta type II receptor to inhibit the occurrence and development of liver fibrosis with miR-217]	Guo YW, Pang PJ, Sun YK.	2022	English	PubMed	36038346	10.3760/cma.j.cn501113-20200203-00026	Permission required (PubMed)	Article	No	Fundamental experimental study	Excluded
Oxid Med Cell Longev	∆nFGF1 Protects β-Cells against High Glucose-Induced Apoptosis via the AMPK/SIRT1/PGC-1α Axis	Chen Q, Chen X, Jia Z, Du Y, Zhang S, Xu W, Pan B, Lou J, Zhou J, Zhou J, Sun J.	2022	English	PubMed	36225175	10.1155/2022/1231970	Open (PubMed)	Article	No	Fundamental experimental study	Excluded
Clin Nucl Med	18F-FDG Versus 68Ga-FAPI PET/CT in Visualizing Primary Hepatic Extranodal Marginal Zone Lymphoma of Mucosa-Associated Lymphoid Tissue	Pang Y, Zhao L, Shang Q, Meng T, Chen H.	2022	English	PubMed	34661557	10.1097/RLU.0000000000003948	Permission required (PubMed)	Others	No	Other types of articles	Excluded
Front Immunol	A Novel Artificial Neural Network Prognostic Model Based on a Cancer-Associated Fibroblast Activation Score System in Hepatocellular Carcinoma	Luo Y, Tan H, Yu T, Tian J, Shi H.	2022	English	PubMed	35874676	10.3389/fimmu.2022.927041	Open (PubMed)	Article	No	Irrelevant clinical trials	Excluded
JHEP Rep	A randomized, double-blind, placebo-controlled phase IIa trial of efruxifermin for patients with compensated NASH cirrhosis	Harrison SA, Ruane PJ, Freilich B, Neff G, Patil R, Behling C, Hu C, Shringarpure R, de Temple B, Fong E, Tillman EJ, Rolph T, Cheng A, Yale K.	2022	English	PubMed	36644237	10.1016/j.jhepr.2022.100563	Open (PubMed)	Article	No	Irrelevant clinical trials	Excluded
Folia Histochem Cytobiol	5-fluorouracil suppresses stem cell-like properties by inhibiting p38 in pancreatic cancer cell line PANC-1	Zhao J, Shi X, Dong C, Liu R, Su L, Cao C.	2022	English	PubMed	35103981	10.5603/FHC.a2022.0004	Open (PubMed)	Article	Yes	Fundamental experimental study	Excluded
FOLIA HISTOCHEMICA ET CYTOBIOLOGICA	5-fluorouracil suppresses stem cell-like properties by inhibiting p38 in pancreatic cancer cell line PANC-1	Zhao, J; Shi, XY; Dong, CC; Liu, R; Su, LF; Cao, CX	2022	English	Web of Science	35103981	10.5603/FHC.a2022.0004	Open (Web of Science)	Article	Yes	Duplicates (removed)	Excluded
J Mol Histol	635 nm LED irradiation may prevent endoplasmic reticulum stress in MC3T3-E1 cells	Cho H, Kim OS, Kim B, Yang Y, Song J, Liu D, Kim Y, Jeon S, Kim O.	2022	English	PubMed	34676487	10.1007/s10735-021-10034-w	Permission required (PubMed)	Others	No	Other types of articles	Excluded
J Nucl Med	68Ga-DOTA-FAPI-04 PET/MR in the Evaluation of Gastric Carcinomas: Comparison with 18F-FDG PET/CT	Qin, CX; Shao, FQ; Gai, YK; Liu, QY; Ruan, WW; Liu, F; Hu, F; Lan, XL	2022	English	Web of Science	33863819	10.2967/jnumed.120.258467	Open (Web of Science)	Article	Yes	Duplicates (removed)	Excluded
JOURNAL OF NUCLEAR MEDICINE	68Ga-DOTA-FAPI-04 PET/MR in the Evaluation of Gastric Carcinomas: Comparison with 18F-FDG PET/CT	Qin, CX; Shao, FQ; Gai, YK; Liu, QY; Ruan, WW; Liu, F; Hu, F; Lan, XL	2022	English	Web of Science	33863819	10.2967/jnumed.120.258467	Open (Web of Science)	Article	Yes	Duplicates (removed)	Excluded
Elife	A test of the pioneer factor hypothesis using ectopic liver gene activation	Hansen, JL; Loell, KJ; Cohen, BA	2022	English	Web of Science	34984978	10.7554/eLife.73358; 10.7554/eLife.73358.sa0; 10.7554/eLife.73358.sa1; 10.7554/eLife.73358.sa2	Open (Web of Science)	Article	No	Irrelevant clinical trials	Excluded
PROCEEDINGS OF THE NATIONAL ACADEMY OF SCIENCES OF THE UNITED STATES OF AMERICA	Ablation of lysophosphatidic acid receptor 1 attenuates hypertrophic cardiomyopathy in a mouse model	Raja, AA; Wakimoto, H; DeLaughter, DM; Reichart, D; Gorham, J; Conner, DA; Lun, M; Probst, CK; Sakai, N; Knipe, RS; Montesi, SB; Shea, B; Adam, LP; Leinwand, LA; Wan, W; Choi, ES; Lindberg, EL; Patone, G; Noseda, M; Hübner, N; Seidman, CE; Tager, AM; Seidman, JG; Ho, CY	2022	English	Web of Science	35787042	10.1073/pnas.2204174119	Open (Web of Science)	Article	No	Irrelevant clinical trials	Excluded
Nutrients	A Botanical Mixture Consisting of Inula japonica and Potentilla chinensis Relieves Obesity via the AMPK Signaling Pathway in 3T3-L1 Adipocytes and HFD-Fed Obese Mice	Lee SY, Chung KS, Son SR, Lee SY, Jang DS, Lee JK, Kim HJ, Na CS, Lee SH, Lee KT.	2022	English	PubMed	36145056	10.3390/nu14183685	Open (PubMed)	Article	No	Fundamental experimental study	Excluded
J Nanobiotechnology	A CFH peptide-decorated liposomal oxymatrine inactivates cancer-associated fibroblasts of hepatocellular carcinoma through epithelial-mesenchymal transition reversion	Guo J, Zeng H, Shi X, Han T, Liu Y, Liu Y, Liu C, Qu D, Chen Y.	2022	English	PubMed	35248071	10.1186/s12951-022-01311-1	Open (PubMed)	Article	Yes	Fundamental experimental study	Excluded
CANCER LETTERS	Activation of STING in the pancreatic tumor microenvironment: A novel therapeutic opportunity	Chamma, H; Vila, IK; Taffoni, C; Turtoi, A; Laguette, N	2022	English	Web of Science	35489447	10.1016/j.canlet.2022.215694	Open (Web of Science)	Article	No	Irrelevant clinical trials	Excluded
J Nanobiotechnology	A CFH peptide-decorated liposomal oxymatrine inactivates cancer-associated fibroblasts of hepatocellular carcinoma through epithelial-mesenchymal transition reversion	Guo, J; Zeng, HT; Shi, XM; Han, T; Liu, YM; Liu, YP; Liu, CY; Qu, D; Chen, Y	2022	English	Web of Science	35248071	10.1186/s12951-022-01311-1	Open (Web of Science)	Article	Yes	Duplicates (removed)	Excluded
J Clin Exp Hepatol	A Current Understanding of Bile Acids in Chronic Liver Disease	Farooqui N, Elhence A, Shalimar.	2022	English	PubMed	35068796	10.1016/j.jceh.2021.08.017	Open (PubMed)	Others	No	Other types of articles	Excluded
Cells	A High Hepatic Uptake of Conjugated Bile Acids Promotes Colorectal Cancer-Associated Liver Metastasis	Zheng Z, Wei J, Hou X, Jia F, Zhang Z, Guo H, Yuan F, He F, Ke Z, Wang Y, Zhao L.	2022	English	PubMed	36497071	10.3390/cells11233810	Open (PubMed)	Article	No	Fundamental experimental study	Excluded
JOURNAL OF SLEEP RESEARCH	Acute sleep loss alters circulating fibroblast growth factor 21 levels in humans: A randomised crossover trial	Brandao, LEM; Espes, D; Westholm, JO; Martikainen, T; Westerlund, N; Lampola, L; Popa, A; Vogel, H; Schürmann, A; Dickson, SL; Benedict, C; Cedernaes, J	2022	English	Web of Science	34476847	10.1111/jsr.13472	Open (Web of Science)	Article	No	Irrelevant clinical trials	Excluded
Int J Pharm	Acyclic cucurbit[n]urils-based supramolecular encapsulation for enhancing the protective effect of capsaicin on gastric mucosa and reducing irritation	Zhou J, Zhang R, Lv P, Zhang S, Zhang Y, Yang J, Yang B.	2022	English	PubMed	36100146	10.1016/j.ijpharm.2022.122190	Permission required (PubMed)	Article	No	Irrelevant clinical trials	Excluded
Biochim Biophys Acta Mol Basis Dis	A non-mitogenic FGF4 analog alleviates non-alcoholic steatohepatitis through an AMPK-dependent pathway	Wang L, Dong W, Gao H, Chen C, Liang S, Ye X, Liu Y, Hou Y, Fan L, Pan T, Wang Z, Chen Y, Luo Y, Song L.	2022	English	PubMed	36167161	10.1016/j.bbadis.2022.166560	Open (PubMed)	Article	Yes	Fundamental experimental study	Excluded
Biochim Biophys Acta Mol Basis Dis	A non-mitogenic FGF4 analog alleviates non-alcoholic steatohepatitis through an AMPK-dependent pathway	Wang, LY; Dong, WLY; Gao, H; Chen, CC; Liang, SY; Ye, XX; Liu, Y; Hou, YS; Fan, L; Pan, TT; Wang, ZS; Chen, YP; Luo, YD; Song, LT	2022	English	Web of Science	36167161	10.1016/j.bbadis.2022.166560	Open (Web of Science)	Article	Yes	Duplicates (removed)	Excluded
Molecules	A Multitarget Approach to Evaluate the Efficacy of Aquilaria&nbsp;sinensis Flower Extract against Metabolic Syndrome	Chae HS, Dale O, Mir TM, Avula B, Zhao J, Khan IA, Khan SI.	2022	English	PubMed	35163893	10.3390/molecules27030629	Open (PubMed)	Article	No	Fundamental experimental study	Excluded
J Nucl Med	Albumin Binder-Conjugated Fibroblast Activation Protein Inhibitor Radiopharmaceuticals for Cancer Therapy	Xu M, Zhang P, Ding J, Chen J, Huo L, Liu Z.	2022	English	PubMed	34593598	10.2967/jnumed.121.262533	Open (PubMed)	Article	Yes	Irrelevant clinical trials	Excluded
Front Pharmacol	A novel small molecule RK-019 inhibits FGFR2-amplification gastric cancer cell proliferation and induces apoptosis in vitro and in vivo	Zeng J, Ran K, Li X, Tao L, Wang Q, Ren J, Hu R, Zhu Y, Liu Z, Yu L.	2022	English	PubMed	36210834	10.3389/fphar.2022.998199	Open (PubMed)	Article	No	Fundamental experimental study	Excluded
Virchows Arch	A novel EWSR1-HOXB13 rearrangement in a fibroblastic tumor from the abdomen of a young woman	Nakamura H, Kukita Y, Tamiya H, Takenaka S, Yagi T.	2022	English	PubMed	35072774	10.1007/s00428-022-03282-y	Permission required (PubMed)	Others	No	Other types of articles	Excluded
Nat Cell Biol	A stromal Integrated Stress Response activates perivascular cancer-associated fibroblasts to drive angiogenesis and tumour progression	Verginadis II, Avgousti H, Monslow J, Skoufos G, Chinga F, Kim K, Leli NM, Karagounis IV, Bell BI, Velalopoulou A, Salinas CS, Wu VS, Li Y, Ye J, Scott DA, Osterman AL, Sengupta A, Weljie A, Huang M, Zhang D, Fan Y, Radaelli E, Tobias JW, Rambow F, Karras P, Marine JC, Xu X, Hatzigeorgiou AG, Ryeom S, Diehl JA, Fuchs SY, Puré E, Koumenis C.	2022	English	PubMed	35654839	10.1038/s41556-022-00918-8	Open (PubMed)	Article	No	Fundamental experimental study	Excluded
Food Funct	A water soluble extract of radish greens ameliorates high fat diet-induced obesity in mice and inhibits adipogenesis in preadipocytes	Oh MJ, Lee HHL, Lee HB, Do MH, Park M, Lee CH, Park HY.	2022	English	PubMed	35686604	10.1039/d1fo04152e	Permission required (PubMed)	Article	No	Fundamental experimental study	Excluded
Cancer Lett	ACLP promotes activation of cancer-associated fibroblasts and tumor metastasis via ACLP-PPARγ-ACLP feedback loop in pancreatic cancer	Li YX, Zhu XX, Wu X, Li JH, Ni XH, Li SJ, Zhao W, Yin XY.	2022	English	PubMed	35732215	10.1016/j.canlet.2022.215802	Permission required (PubMed)	Article	Yes	Fundamental experimental study	Excluded
Cancer Lett	ACLP promotes activation of cancer-associated fibroblasts and tumor metastasis via ACLP-PPARγ-ACLP feedback loop in pancreatic cancer	Li YX, Zhu XX, Wu X, Li JH, Ni XH, Li SJ, Zhao W, Yin XY.	2022	English	PubMed	35732215	10.1016/j.canlet.2022.215802	Permission required (PubMed)	Article	Yes	Duplicates (removed)	Excluded
Cancer Lett	ACLP promotes activation of cancer-associated fibroblasts and tumor metastasis via ACLP-PPARγ-ACLP feedback loop in pancreatic cancer	Li, YX; Zhu, XX; Wu, X; Li, JH; Ni, XH; Li, SJ; Zhao, W; Yin, XY	2022	English	Web of Science	35732215	10.1016/j.canlet.2022.215802	Permission required (Web of Science)	Article	Yes	Duplicates (removed)	Excluded
Naunyn Schmiedebergs Arch Pharmacol	Aconitine linoleate, a natural lipo-diterpenoid alkaloid, stimulates anti-proliferative activity reversing doxorubicin resistance in MCF-7/ADR breast cancer cells as a selective topoisomerase IIα inhibitor	Luan S, Gao Y, Liang X, Zhang L, Wu Q, Hu Y, Yin L, He C, Liu S.	2022	English	PubMed	34727218	10.1007/s00210-021-02172-5	Permission required (PubMed)	Article	No	Fundamental experimental study	Excluded
CANCER LETTERS	ACLP promotes activation of cancer-associated fibroblasts and tumor metastasis via ACLP-PPARγ-ACLP feedback loop in pancreatic cancer	Li, YX; Zhu, XX; Wu, X; Li, JH; Ni, XH; Li, SJ; Zhao, W; Yin, XY	2022	English	Web of Science	35732215	10.1016/j.canlet.2022.215802	Permission required (Web of Science)	Article	Yes	Duplicates (removed)	Excluded
Probiotics Antimicrob Proteins	Anti-adipogenic Effects of the Probiotic Lactiplantibacillus plantarum KU15117 on 3T3-L1 Adipocytes	Han KJ, Lee NK, Yu HS, Park H, Paik HD.	2022	English	PubMed	34264486	10.1007/s12602-021-09818-z	Permission required (PubMed)	Article	No	Irrelevant clinical trials	Excluded
PLoS One	Aerobic exercise regulates FGF21 and NLRP3 inflammasome-mediated pyroptosis and inhibits atherosclerosis in mice	Li XH, Liu LZ, Chen L, Pan QN, Ouyang ZY, Fan DJ, Pan X, Lu SY, Luo QH, Tao PY, Huang HQ.	2022	English	PubMed	36006939	10.1371/journal.pone.0273527	Open (PubMed)	Article	No	Fundamental experimental study	Excluded
Mol Cancer Ther	Anti-Extra Domain B Splice Variant of Fibronectin Antibody-Drug Conjugate Eliminates Tumors with Enhanced Efficacy When Combined with Checkpoint Blockade	Hooper AT, Marquette K, Chang CB, Golas J, Jain S, Lam MH, Guffroy M, Leal M, Falahatpisheh H, Mathur D, Chen T, Kelleher K, Khandke K, Muszynska E, Loganzo F, Rosfjord E, Lucas J, Kan Z, Subramanyam C, O'Donnell C, Neri D, Gerber HP, May C, Sapra P.	2022	English	PubMed	35793468	10.1158/1535-7163.MCT-22-0099	Open (PubMed)	Article	No	Irrelevant clinical trials	Excluded
FRONTIERS IN PHARMACOLOGY	Antifibrotic Mechanism of Piceatannol in Bleomycin-Induced Pulmonary Fibrosis in Mice	Sheng, HJ; Lin, G; Zhao, SX; Li, WB; Zhang, ZL; Zhang, WD; Yun, L; Yan, XY; Hu, HY	2022	English	Web of Science	35747752	10.3389/fphar.2022.771031	Open (Web of Science)	Article	No	Irrelevant clinical trials	Excluded
Bioengineered	Aging affects the biological activity of fibroblast growth factor (FGF) in gastric epithelial cell, which is partially rescued by uridine	Zhang X, Zhang H, Gong J, Yu H, Wu D, Hou J, Li M, Sun X.	2022	English	PubMed	35105283	10.1080/21655979.2022.2029066	Open (PubMed)	Article	No	Fundamental experimental study	Excluded
J Nucl Med	Administration Routes for SSTR-/PSMA- and FAP-Directed Theranostic Radioligands in Mice	Klose JM, Wosniack J, Iking J, Staniszewska M, Zarrad F, Trajkovic-Arsic M, Herrmann K, Costa PF, Lueckerath K, Fendler WP.	2022	English	PubMed	34992151	10.2967/jnumed.121.263453	Open (PubMed)	Article	Yes	Fundamental experimental study	Excluded
Biochem Biophys Res Commun	Alcoholic fatty liver is blunted by rFGF21 administration in mice lacking adipose FGFR1: The role of FGF21 in PPARα-mediated regulation of adipose tissue mass	Xu Y, Lu Y.	2022	English	PubMed	35749940	10.1016/j.bbrc.2022.05.099	Permission required (PubMed)	Article	No	Fundamental experimental study	Excluded
Arch Biochem Biophys	Alkyl esters of 7-hydroxycoumarin-3-carboxylic acid as potent tissue-specific uncouplers of oxidative phosphorylation: Involvement of ATP/ADP translocase in mitochondrial uncoupling	Krasnov VS, Kirsanov RS, Khailova LS, Popova LB, Lyamzaev KG, Firsov AM, Korshunova GA, Kotova EA, Antonenko YN.	2022	English	PubMed	35878680	10.1016/j.abb.2022.109366	Permission required (PubMed)	Article	No	Fundamental experimental study	Excluded
J Nucl Med	Administration Routes for SSTR-/PSMA- and FAP-Directed Theranostic Radioligands in Mice	Klose, JM; Wosniack, J; Iking, J; Staniszewska, M; Zarrad, F; Trajkovic-Arsic, M; Herrmann, K; Costa, PF; Lueckerath, K; Fendler, WP	2022	English	Web of Science	34992151	10.2967/jnumed.121.263453	Open (Web of Science)	Article	Yes	Duplicates (removed)	Excluded
Comp Biochem Physiol A Mol Integr Physiol	An fgf21-like gene from swamp eel (Monopterus albus): Recombinant expression and its potential roles in glucose and lipid homeostasis	Zheng S, Wu J, Xiang S, Zang Y, Kong D, Wei X, Sun W, Li W.	2022	English	PubMed	35189343	10.1016/j.cbpa.2022.111170	Permission required (PubMed)	Article	No	Fundamental experimental study	Excluded
JOURNAL OF NUCLEAR MEDICINE	Albumin Binder-Conjugated Fibroblast Activation Protein Inhibitor Radiopharmaceuticals for Cancer Therapy	Xu, MX; Zhang, P; Ding, J; Chen, JY; Huo, L; Liu, ZB	2022	English	Web of Science	34593598	10.2967/jnumed.121.262533	Open (Web of Science)	Article	Yes	Duplicates (removed)	Excluded
REVIEWS IN ENDOCRINE & METABOLIC DISORDERS	The endocrine role of brown adipose tissue: An update on actors and actions	Gavaldà-Navarro, A; Villarroya, J; Cereijo, R; Giralt, M; Villarroya, F	2022	English	Web of Science	33712997	10.1007/s11154-021-09640-6	Permission required (Web of Science)	Others	Yes	Other types of articles	Excluded
Int J Mol Sci	Antagonizing RARγ Drives Necroptosis of Cancer Stem Cells	Brown G.	2022	English	PubMed	35563205	10.3390/ijms23094814	Open (PubMed)	Others	No	Other types of articles	Excluded
Int J Mol Sci	Anti-adipogenic and Pro-lipolytic Effects on 3T3-L1 Preadipocytes by CX-4945, an Inhibitor of Casein Kinase 2	Yadav AK, Jang BC.	2022	English	PubMed	35806278	10.3390/ijms23137274	Open (PubMed)	Article	No	Fundamental experimental study	Excluded
Mol Med	Antibody-drug conjugates targeting CD248 inhibits liver fibrosis through specific killing on myofibroblasts	Liu S, Han D, Xu C, Yang F, Li Y, Zhang K, Zhao X, Zhang J, Lu T, Lu S, Shi C, Zhang R, Yang AG, Zhao A, Qin W, Yang B, Wen W.	2022	English	PubMed	35317721	10.1186/s10020-022-00460-1	Open (PubMed)	Article	No	Fundamental experimental study	Excluded
Biochim Biophys Acta Mol Cell Res	An IgM monoclonal antibody against domain 1 of CD147 induces non-canonical RIPK-independent necroptosis in a cell type specific manner in hepatocellular carcinoma cells	Pomlok K, Pata S, Kulaphisit M, Pangnuchar R, Wipasa J, Smith DR, Kasinrerk W, Lithanatudom P.	2022	English	PubMed	35598753	10.1016/j.bbamcr.2022.119295	Open (PubMed)	Article	Yes	Fundamental experimental study	Excluded
Neoplasia	Anti-cancer effects of 3,4-dihydropyrimido[4,5-d]pyrimidin-2(1H)-one derivatives on hepatocellular carcinoma harboring FGFR4 activation	Nam Y, Shin I, Kim Y, Ryu S, Kim N, Ju E, Sim T.	2022	English	PubMed	34864570	10.1016/j.neo.2021.11.011	Open (PubMed)	Article	No	Fundamental experimental study	Excluded
BIOMATERIALS SCIENCE	Arsenic trioxide-loaded nanoparticles enhance the chemosensitivity of gemcitabine in pancreatic cancer via the reversal of pancreatic stellate cell desmoplasia by targeting the AP4/galectin-1 pathway	Zhao, Y; Yao, HM; Yang, KG; Han, SJ; Chen, SX; Li, YQ; Chen, SJ; Huang, KH; Lian, GD; Li, JJ	2022	English	Web of Science	36052559	10.1039/d2bm01039a	Permission required (Web of Science)	Article	No	Irrelevant clinical trials	Excluded
Biomed Pharmacother	Anti-fibrotic effect of 6-bromo-indirubin-3'-oxime (6-BIO) via regulation of activator protein-1 (AP-1) and specificity protein-1 (SP-1) transcription factors in kidney cells	Park JS, Jung IA, Choi HS, Kim DH, Choi HI, Bae EH, Ma SK, Kim SW.	2022	English	PubMed	34773763	10.1016/j.biopha.2021.112402	Open (PubMed)	Article	Yes	Fundamental experimental study	Excluded
Biochim Biophys Acta Mol Cell Res	An IgM monoclonal antibody against domain 1 of CD147 induces non-canonical RIPK-independent necroptosis in a cell type specific manner in hepatocellular carcinoma cells	Pomlok, K; Pata, S; Kulaphisit, M; Pangnuchar, R; Wipasa, J; Smith, DR; Kasinrerk, W; Lithanatudom, P	2022	English	Web of Science	35598753	10.1016/j.bbamcr.2022.119295	Open (Web of Science)	Article	Yes	Duplicates (removed)	Excluded
J Nutr Biochem	Anti-obesity effect of sulforaphane in broccoli leaf extract on 3T3-L1 adipocytes and ob/ob mice	Ranaweera SS, Natraj P, Rajan P, Dayarathne LA, Mihindukulasooriya SP, Dinh DTT, Jee Y, Han CH.	2022	English	PubMed	34655754	10.1016/j.jnutbio.2021.108885	Permission required (PubMed)	Article	No	Fundamental experimental study	Excluded
Food Funct	Antiproliferative potential of Physalis peruviana-derived magnolin against pancreatic cancer: a comprehensive in vitro and in silico study	Sayed AM, El-Hawary SS, Abdelmohsen UR, Ghareeb MA.	2022	English	PubMed	36281695	10.1039/d2fo01915a	Permission required (PubMed)	Article	No	Fundamental experimental study	Excluded
EUROPEAN JOURNAL OF NUCLEAR MEDICINE AND MOLECULAR IMAGING	Analysis of liver and pancreatic enzymes and 68Ga-FAPI-46 uptake of hepatic and pancreatic parenchyma after 20 and 60 minutes in patients after resection of pancreatic ductal adenocarcinoma	Hoppner, J; Steinbach, L; Sperling, L; Colbatzky, T; Heger, U; Haberkorn, U; Röhrich, M	2022	English	Web of Science			Permission required (Web of Science)	Others	Yes	Other types of articles	Excluded
EUROPEAN JOURNAL OF NUCLEAR MEDICINE AND MOLECULAR IMAGING	Analysis of liver and pancreatic enzymes and 68Ga-FAPI-46 uptake of hepatic and pancreatic parenchyma after 20 and 60 minutes in patients after resection of pancreatic ductal adenocarcinoma	Hoppner, J; Steinbach, L; Sperling, L; Colbatzky, T; Heger, U; Haberkorn, U; Röhrich, M	2022	English	Web of Science			Permission required (Web of Science)	Others	Yes	Other types of articles	Excluded
Cancers (Basel)	Associations between Normal Organs and Tumor Burden in Patients Imaged with Fibroblast Activation Protein Inhibitor-Directed Positron Emission Tomography	Kosmala A, Serfling SE, Dreher N, Lindner T, Schirbel A, Lapa C, Higuchi T, Buck AK, Weich A, Werner RA.	2022	English	PubMed	35681588	10.3390/cancers14112609	Open (PubMed)	Article	Yes	Irrelevant clinical trials	Excluded
Adv Sci (Weinh)	Autologous Skin Fibroblast-Based PLGA Nanoparticles for Treating Multiorgan Fibrosis	Long Q, Liu Z, Shao Q, Shi H, Huang S, Jiang C, Qian B, Zhong Y, He X, Xiang X, Yang Y, Li B, Yan X, Zhao Q, Wei X, Santos HA, Ye X.	2022	English	PubMed	35603964	10.1002/advs.202200856	Open (PubMed)	Article	No	Irrelevant clinical trials	Excluded
Cell Rep	Arid1a mutation suppresses TGF-β signaling and induces cholangiocarcinoma	Guo B, Friedland SC, Alexander W, Myers JA, Wang W, O'Dell MR, Getman M, Whitney-Miller CL, Agostini-Vulaj D, Huber AR, Mello SS, Vertino PM, Land HK, Steiner LA, Hezel AF.	2022	English	PubMed	36044839	10.1016/j.celrep.2022.111253	Open (PubMed)	Article	No	Fundamental experimental study	Excluded
Anticancer Agents Med Chem	AZD4547 and the Alleviation of Hepatoma Cell Sorafenib Resistance via the Promotion of Autophagy	Feng Y, Zhang D, He G, Liu Y, Zhao Y, Ren X, Sun H, Lu G, Zhang Z, Ren L, Yin Y, Li H, He S.	2022	English	PubMed	35469578	10.2174/1871520622666220425124419	Permission required (PubMed)	Article	No	Irrelevant clinical trials	Excluded
JPEN J Parenter Enteral Nutr	Bile acid-farnesoid X receptor-fibroblast growth factor 19 axis in patients with short bowel syndrome: The randomized, glepaglutide phase 2 trial	Hvistendahl MK, Naimi RM, Hansen SH, Rehfeld JF, Kissow H, Pedersen J, Dragsted LO, Sonne DP, Knop FK, Jeppesen PB.	2022	English	PubMed	34287979	10.1002/jpen.2224	Permission required (PubMed)	Article	No	Irrelevant clinical trials	Excluded
REVIEWS IN ENDOCRINE & METABOLIC DISORDERS	The endocrine role of brown adipose tissue: An update on actors and actions	Gavaldà-Navarro A, Villarroya J, Cereijo R, Giralt M, Villarroya F.	2022	English	PubMed	33712997	10.1007/s11154-021-09640-6	Permission required (PubMed)	Others	Yes	Duplicates (removed)	Excluded
Tissue Eng Part A	Bile Duct Regeneration with an Artificial Bile Duct Made of Gelatin Hydrogel Nonwoven Fabrics	Uemoto Y, Taura K, Nakamura D, Xuefeng L, Nam NH, Kimura Y, Yoshino K, Fuji H, Yoh T, Nishio T, Yamamoto G, Koyama Y, Seo S, Tsuruyama T, Iwaisako K, Uemoto S, Tabata Y, Hatano E.	2022	English	PubMed	35383474	10.1089/ten.TEA.2021.0209	Open (PubMed)	Article	No	Irrelevant clinical trials	Excluded
Cell Rep	ATGL-dependent white adipose tissue lipolysis controls hepatocyte PPARα activity	Fougerat A, Schoiswohl G, Polizzi A, Régnier M, Wagner C, Smati S, Fougeray T, Lippi Y, Lasserre F, Raho I, Melin V, Tramunt B, Métivier R, Sommer C, Benhamed F, Alkhoury C, Greulich F, Jouffe C, Emile A, Schupp M, Gourdy P, Dubot P, Levade T, Meynard D, Ellero-Simatos S, Gamet-Payrastre L, Panasyuk G, Uhlenhaut H, Amri EZ, Cruciani-Guglielmacci C, Postic C, Wahli W, Loiseau N, Montagner A, Langi…	2022	English	PubMed	35675775	10.1016/j.celrep.2022.110910	Open (PubMed)	Article	No	Fundamental experimental study	Excluded
Int J Med Mushrooms	Aqueous Extracts of Pleurotus ostreatus and Hericium erinaceus Protect against Ultraviolet A-Induced Damage in Human Dermal Fibroblasts	Choi J, Song E, Gwon H, Song E, Kalaras MD, Beelman RB, Hwang J.	2022	English	PubMed	35446523	10.1615/IntJMedMushrooms.2021042348	Permission required (PubMed)	Article	No	Fundamental experimental study	Excluded
Cell Mol Gastroenterol Hepatol	Autotaxin, PPARs, and FGF21: An Eye Opener for Progressive Liver Disease?	Beuers U, Oude Elferink R.	2022	English	PubMed	36096210	10.1016/j.jcmgh.2022.08.009	Open (PubMed)	Others	No	Other types of articles	Excluded
Anal Biochem	Bioluminescence imaging of fibroblast activation protein-alpha in vivo and human plasma with highly sensitive probe	Zhang L, Ying W, Sheng Z, Lv L, Gao J, Xue Y, Liu L.	2022	English	PubMed	35988797	10.1016/j.ab.2022.114859	Permission required (PubMed)	Article	Yes	Irrelevant clinical trials	Excluded
J Nucl Med	Detecting Fibroblast Activation Proteins in Lymphoma Using (68)Ga-FAPI PET/CT	Jin X, Wei M, Wang S, Wang G, Lai Y, Shi Y, Zhang Y, Yang Z, Wang X.	2022	English	PubMed	34049984	10.2967/jnumed.121.262134	Open (PubMed)	Article	Yes	Single imaging experiment	Excluded
J Nucl Med	Detecting Fibroblast Activation Proteins in Lymphoma Using 68Ga-FAPI PET/CT	Jin, X; Wei, MM; Wang, SL; Wang, GC; Lai, YM; Shi, YF; Zhang, Y; Yang, Z; Wang, XJ	2022	English	Web of Science	34049984	10.2967/jnumed.121.262134	Open (Web of Science)	Article	Yes	Duplicates (removed)	Excluded
Biochem Biophys Res Commun	BLU-554, A selective inhibitor of FGFR4, exhibits anti-tumour activity against gastric cancer in vitro	Zhang X, Zhang X, Han R, Wang Z, Yang Q, Huang Y, Yan Y.	2022	English	PubMed	35093636	10.1016/j.bbrc.2022.01.067	Permission required (PubMed)	Article	No	Irrelevant clinical trials	Excluded
MOLECULAR THERAPY	Bone marrow mesenchymal stem cell-derived exosomal miR-34c-5p ameliorates RIF by inhibiting the core fucosylation of multiple proteins	Hu, XM; Shen, N; Liu, AQ; Wang, WD; Zhang, LH; Sui, ZG; Tang, QZ; Du, XN; Yang, N; Ying, WT; Qin, BJ; Li, ZT; Li, L; Wang, N; Lin, HL	2022	English	Web of Science	34678513	10.1016/j.ymthe.2021.10.012	Open (Web of Science)	Article	No	Irrelevant clinical trials	Excluded
J Cell Biochem	BAG3 induces fibroblasts to release key cytokines involved in pancreatic cell migration	Dufrusine B, Damiani V, Capone E, Pieragostino D, Dainese E, De Marco M, Reppucci F, Turco MC, Rosati A, Marzullo L, Sala G, Sallese M, De Laurenzi V.	2022	English	PubMed	34741485	10.1002/jcb.30172	Open (PubMed)	Article	No	Fundamental experimental study	Excluded
Clin Nucl Med	18F-FDG PET/CT and 68Ga-FAPI-4 PET/CT Findings of Bilateral Knee Osteoarthritis in a Patient With Uveal Malignant Melanoma	Erol Fenerciolu , Beyhan E, Ergül N, Arslan E, ermik TF.	2022	English	PubMed	34319962	10.1097/RLU.0000000000003854	Permission required (PubMed)	Others	No	Other types of articles	Excluded
Mol Ther Oncolytics	CAFs/tumor cells co-targeting DNA vaccine in combination with low-dose gemcitabine for the treatment of Panc02 murine pancreatic cancer	Geng F, Dong L, Bao X, Guo Q, Guo J, Zhou Y, Yu B, Wu H, Wu J, Zhang H, Yu X, Kong W.	2022	English	PubMed	36090474	10.1016/j.omto.2022.07.008	Open (PubMed)	Article	Yes	Irrelevant clinical trials	Excluded
Acta Pharm Sin B	Bile acid coordinates microbiota homeostasis and systemic immunometabolism in cardiometabolic diseases	Guan B, Tong J, Hao H, Yang Z, Chen K, Xu H, Wang A.	2022	English	PubMed	35646540	10.1016/j.apsb.2021.12.011	Open (PubMed)	Others	No	Other types of articles	Excluded
BRITISH JOURNAL OF CANCER	Cancer-associated fibroblast senescence and its relation with tumour-infiltrating lymphocytes and PD-L1 expressions in intrahepatic cholangiocarcinoma	Lan, C; Kitano, Y; Yamashita, Y; Yamao, T; Kajiyama, K; Yoshizumi, T; Fukuzawa, K; Sugimachi, K; Ikeda, Y; Takamori, H; Miyanari, N; Hirota, M; Baba, H	2022	English	Web of Science	34616011	10.1038/s41416-021-01569-6	Open (Web of Science)	Article	No	Irrelevant clinical trials	Excluded
CANCERS	Associations between Normal Organs and Tumor Burden in Patients Imaged with Fibroblast Activation Protein Inhibitor-Directed Positron Emission Tomography	Kosmala A, Serfling SE, Dreher N, Lindner T, Schirbel A, Lapa C, Higuchi T, Buck AK, Weich A, Werner RA.	2022	English	PubMed	35681588	10.3390/cancers14112609	Open (PubMed)	Article	Yes	Duplicates (removed)	Excluded
Cell Cycle	Cancer-associated fibroblast-released extracellular vesicles carrying miR-199a-5p induces the progression of gastric cancer through regulation of FKBP5-mediated AKT1/mTORC1 signaling pathway	Wang Y, Li T, Yang L, Zhang X, Wang X, Su X, Ji C, Wang Z.	2022	English	PubMed	36005478	10.1080/15384101.2022.2105092	Permission required (PubMed)	Article	No	Irrelevant clinical trials	Excluded
EUROPEAN JOURNAL OF PHARMACOLOGY	Cancer-associated fibroblasts (CAFs) and tumor-associated macrophages (TAMs); where do they stand in tumorigenesis and how they can change the face of cancer therapy?	Tajaldini, M; Saeedi, M; Amiriani, T; Amiriani, AH; Sedighi, S; Zadeh, FM; Dehghan, M; Jahanshahi, M; Ghandian, MZ; Khalili, P; Poorkhani, AH; Alizadeh, AM; Khori, V	2022	English	Web of Science	35679891	10.1016/j.ejphar.2022.175087	Permission required (Web of Science)	Article	No	Irrelevant clinical trials	Excluded
Mol Oncol	Cancer-associated fibroblasts educate normal fibroblasts to facilitate cancer cell spreading and T-cell suppression	Itoh G, Takagane K, Fukushi Y, Kuriyama S, Umakoshi M, Goto A, Yanagihara K, Yashiro M, Tanaka M.	2022	English	PubMed	34379869	10.1002/1878-0261.13077	Open (PubMed)	Article	Yes	Irrelevant clinical trials	Excluded
CANCERS	Associations between Normal Organs and Tumor Burden in Patients Imaged with Fibroblast Activation Protein Inhibitor-Directed Positron Emission Tomography	Kosmala, A; Serfling, SE; Dreher, N; Lindner, T; Schirbel, A; Lapa, C; Higuchi, T; Buck, AK; Weich, A; Werner, RA	2022	English	Web of Science	35681588	10.3390/cancers14112609	Open (Web of Science)	Article	Yes	Duplicates (removed)	Excluded
Phytomedicine	Astragaloside IV ameliorates diet-induced hepatic steatosis in obese mice by inhibiting intestinal FXR via intestinal flora remodeling	Zhai Y, Zhou W, Yan X, Qiao Y, Guan L, Zhang Z, Liu H, Jiang J, Liu J, Peng L.	2022	English	PubMed	36155217	10.1016/j.phymed.2022.154444	Permission required (PubMed)	Article	Yes	Fundamental experimental study	Excluded
Phytomedicine	Astragaloside IV ameliorates diet-induced hepatic steatosis in obese mice by inhibiting intestinal FXR via intestinal flora remodeling	Zhai, YY; Zhou, WL; Yan, X; Qiao, Y; Guan, LL; Zhang, ZC; Liu, H; Jiang, JZ; Liu, J; Peng, L	2022	English	Web of Science	36155217	10.1016/j.phymed.2022.154444	Permission required (Web of Science)	Article	Yes	Duplicates (removed)	Excluded
Gastric Cancer	Cancer-associated fibroblasts-derived HAPLN1 promotes tumour invasion through extracellular matrix remodeling in gastric cancer	Zhang T, Li X, He Y, Wang Y, Shen J, Wang S, You Q, Zhai J, Shen L.	2022	English	PubMed	34724589	10.1007/s10120-021-01259-5	Open (PubMed)	Article	Yes	Irrelevant clinical trials	Excluded
Toxicol Ind Health	Bisphenol A reveals its obesogenic effects through disrupting glucose tolerance, oxidant-antioxidant balance, and modulating inflammatory cytokines and fibroblast growth factor in zebrafish	Beler M, Cansz D, ünal , üstünda üV, Dandin E, Ak E, Alturfan AA, Emekli-Alturfan E.	2022	English	PubMed	35090367	10.1177/07482337211054372	Permission required (PubMed)	Article	No	Fundamental experimental study	Excluded
Cell Death Dis	Blockade of FGF2/FGFR2 partially overcomes bone marrow mesenchymal stromal cells mediated progression of T-cell acute lymphoblastic leukaemia	Tian C, Li Y, Wang L, Si J, Zheng Y, Kang J, Wang Y, You MJ, Zheng G.	2022	English	PubMed	36333298	10.1038/s41419-022-05377-5	Open (PubMed)	Article	No	Fundamental experimental study	Excluded
J Cell Biochem	BAG3 induces α-SMA expression in human fibroblasts and its over-expression correlates with poorer survival in fibrotic cancer patients	De Marco M, Del Papa N, Reppucci F, Iorio V, Basile A, Falco A, Iaccarino R, Brongo S, De Caro F, Capunzo M, Turco MC, Rosati A, Marzullo L.	2022	English	PubMed	34741483	10.1002/jcb.30171	Open (PubMed)	Article	Yes	Duplicates (removed)	Excluded
Eur J Nucl Med Mol Imaging	Comparison of [(68)Ga]Ga-FAPI-04 and [(18)F]-FDG for the detection of primary and metastatic lesions in patients with gastric cancer: a bicentric retrospective study	Jiang D, Chen X, You Z, Wang H, Zhang X, Li X, Ren S, Huang Q, Hua F, Guan Y, Zhao J, Xie F.	2022	English	PubMed	34297193	10.1007/s00259-021-05441-w	Open (PubMed)	Article	Yes	Included in the analysis	Accepted
EUROPEAN JOURNAL OF NUCLEAR MEDICINE AND MOLECULAR IMAGING	Comparison of [68 Ga]Ga-FAPI-04 and [18F]-FDG for the detection of primary and metastatic lesions in patients with gastric cancer: a bicentric retrospective study	Jiang, DL; Chen, X; You, ZW; Wang, H; Zhang, XY; Li, XM; Ren, SH; Huang, Q; Hua, FC; Guan, YH; Zhao, J; Xie, F	2022	English	Web of Science	34297193	10.1007/s00259-021-05441-w	Open (Web of Science)	Article	Yes	Duplicates (removed)	Excluded
J Cell Biochem	BAG3 induces α-SMA expression in human fibroblasts and its over-expression correlates with poorer survival in fibrotic cancer patients	De Marco M, Del Papa N, Reppucci F, Iorio V, Basile A, Falco A, Iaccarino R, Brongo S, De Caro F, Capunzo M, Turco MC, Rosati A, Marzullo L.	2022	English	PubMed	34741483	10.1002/jcb.30171	Open (PubMed)	Article	Yes	Fundamental experimental study	Excluded
Eur J Nucl Med Mol Imaging	Head-to-head comparison of [(68)Ga]Ga-FAPI-04 and [(18)F]-FDG PET/CT in evaluating the extent of disease in gastric adenocarcinoma	Kuten J, Levine C, Shamni O, Pelles S, Wolf I, Lahat G, Mishani E, Even-Sapir E.	2022	English	PubMed	34302504	10.1007/s00259-021-05494-x	Open (PubMed)	Article	Yes	Included in the analysis	Accepted
TISSUE & CELL	Basic fibroblast growth factor protects against liver ischemia-reperfusion injury via the Nrf2/Hippo signaling pathway	Chen X, Tong G, Chen S.	2022	English	PubMed	36150335	10.1016/j.tice.2022.101921	Permission required (PubMed)	Article	Yes	Fundamental experimental study	Excluded
Horm Mol Biol Clin Investig	Brown adipose tissue as an endocrine organ: updates on the emerging role of batokines	Martins FF, Souza-Mello V, Aguila MB, Mandarim-de-Lacerda CA.	2022	English	PubMed	36288452	10.1515/hmbci-2022-0044	Permission required (PubMed)	Others	No	Other types of articles	Excluded
TISSUE & CELL	Basic fibroblast growth factor protects against liver ischemia-reperfusion injury via the Nrf2/Hippo signaling pathway	Chen, XX; Tong, GZ; Chen, SZ	2022	English	Web of Science	36150335	10.1016/j.tice.2022.101921	Permission required (Web of Science)	Article	Yes	Duplicates (removed)	Excluded
J Med Chem	Butyrylation Meets Adipogenesis-Probed by a p300-Catalyzed Acylation-Specific Small Molecule Inhibitor: Implication in Anti-obesity Therapy	Bhattacharya A, Chatterjee S, Bhaduri U, Singh AK, Vasudevan M, Sashidhara KV, Guha R, Nazir A, Rath SK, Natesh N, Kundu TK.	2022	English	PubMed	36074919	10.1021/acs.jmedchem.2c00943	Permission required (PubMed)	Article	No	Fundamental experimental study	Excluded
FRONTIERS IN IMMUNOLOGY	CCN1 Promotes Inflammation by Inducing IL-6 Production via α6β1/PI3K/Akt/NF-κB Pathway in Autoimmune Hepatitis	Jiang, RQ; Tang, JF; Zhang, XH; He, YJ; Yu, ZQ; Chen, SH; Xia, JF; Lin, JP; Ou, QS	2022	English	Web of Science	35547732	10.3389/fimmu.2022.810671	Open (Web of Science)	Article	No	Irrelevant clinical trials	Excluded
FRONTIERS IN IMMUNOLOGY	Cd248a and Cd248b in zebrafish participate in innate immune responses	Li, XP; Guo, RT; Yang, SQ; Zhang, XM; Yin, X; Teng, L; Zhang, SC; Ji, GD; Li, HY	2022	English	Web of Science	36119065	10.3389/fimmu.2022.970626	Open (Web of Science)	Article	No	Irrelevant clinical trials	Excluded
Hepatology	CAFs shape myeloid-derived suppressor cells to promote stemness of intrahepatic cholangiocarcinoma through 5-lipoxygenase	Lin Y, Cai Q, Chen Y, Shi T, Liu W, Mao L, Deng B, Ying Z, Gao Y, Luo H, Yang X, Huang X, Shi Y, He R.	2022	English	PubMed	34387870	10.1002/hep.32099	Permission required (PubMed)	Article	No	Fundamental experimental study	Excluded
CURRENT MEDICINAL CHEMISTRY	Research Progress on Dipeptidyl Peptidase Family: Structure, Function and Xenobiotic Metabolism	Qian, XK; Zhang, J; Li, XD; Song, PF; Zou, LW	2022	English	Web of Science	34525910	10.2174/0929867328666210915103431	Permission required (Web of Science)	Others	No	Other types of articles	Excluded
Mol Metab	BI 456906: Discovery and preclinical pharmacology of a novel GCGR/GLP-1R dual agonist with robust anti-obesity efficacy	Zimmermann T, Thomas L, Baader-Pagler T, Haebel P, Simon E, Reindl W, Bajrami B, Rist W, Uphues I, Drucker DJ, Klein H, Santhanam R, Hamprecht D, Neubauer H, Augustin R.	2022	English	PubMed	36356832	10.1016/j.molmet.2022.101633	Open (PubMed)	Article	Yes	Duplicates (removed)	Excluded
Mol Metab	BI 456906: Discovery and preclinical pharmacology of a novel GCGR/GLP-1R dual agonist with robust anti-obesity efficacy	Zimmermann T, Thomas L, Baader-Pagler T, Haebel P, Simon E, Reindl W, Bajrami B, Rist W, Uphues I, Drucker DJ, Klein H, Santhanam R, Hamprecht D, Neubauer H, Augustin R.	2022	English	PubMed	36356832	10.1016/j.molmet.2022.101633	Open (PubMed)	Article	Yes	Fundamental experimental study	Excluded
Biochem Biophys Res Commun	Bicistronic reporter mice for monitoring of Fgf21 expression	Pham HTA, Lee S, Lee YJ.	2022	English	PubMed	35753217	10.1016/j.bbrc.2022.06.045	Open (PubMed)	Article	Yes	Duplicates (removed)	Excluded
Cell Death Dis	Cancer associated fibroblast-derived CCL5 promotes hepatocellular carcinoma metastasis through activating HIF1α/ZEB1 axis	Xu H, Zhao J, Li J, Zhu Z, Cui Z, Liu R, Lu R, Yao Z, Xu Q.	2022	English	PubMed	35589690	10.1038/s41419-022-04935-1	Open (PubMed)	Article	No	Fundamental experimental study	Excluded
BIOENGINEERED	Cancer-associated fibroblast exosomes promote chemoresistance to cisplatin in hepatocellular carcinoma through circZFR targeting signal transducers and activators of transcription (STAT3)/ nuclear factor -kappa B (NF-κB) pathway	Zhou Y, Tang W, Zhuo H, Zhu D, Rong D, Sun J, Song J.	2022	English	PubMed	35139763	10.1080/21655979.2022.2032972	Open (PubMed)	Article	No	Fundamental experimental study	Excluded
Biochem Biophys Res Commun	Bicistronic reporter mice for monitoring of Fgf21 expression	Pham HTA, Lee S, Lee YJ.	2022	English	PubMed	35753217	10.1016/j.bbrc.2022.06.045	Open (PubMed)	Article	Yes	Fundamental experimental study	Excluded
CLINICAL NUCLEAR MEDICINE	Non-18F-FDG-Avid Intrahepatic Metastasis of Breast Cancer Revealed by 68Ga-FAPI PET/CT	Wang, QX; Tang, WX; Cai, L; Chen, Y	2022	English	Web of Science	34653058	10.1097/RLU.0000000000003905	Permission required (Web of Science)	Others	No	Other types of articles	Excluded
Nat Commun	BRCA mutational status shapes the stromal microenvironment of pancreatic cancer linking clusterin expression in cancer associated fibroblasts with HSF1 signaling	Shaashua L, Ben-Shmuel A, Pevsner-Fischer M, Friedman G, Levi-Galibov O, Nandakumar S, Barki D, Nevo R, Brown LE, Zhang W, Stein Y, Lior C, Kim HS, Bojmar L, Jarnagin WR, Lecomte N, Mayer S, Stok R, Bishara H, Hamodi R, Levy-Lahad E, Golan T, Porco JA Jr, Iacobuzio-Donahue CA, Schultz N, Tuveson DA, Lyden D, Kelsen D, Scherz-Shouval R.	2022	English	PubMed	36316305	10.1038/s41467-022-34081-3	Open (PubMed)	Article	No	Fundamental experimental study	Excluded
Front Microbiol	Bioactive Earthworm Peptides Produced by Novel Protease-Producing Bacillus velezensis PM 35 and Its Bioactivities on Liver Cancer Cell Death via Apoptosis, Antioxidant Activity, Protection Against Oxidative Stress, and Immune Cell Activation	Wasunan P, Maneewong C, Daengprok W, Thirabunyanon M.	2022	English	PubMed	36033863	10.3389/fmicb.2022.892945	Open (PubMed)	Article	Yes	Fundamental experimental study	Excluded
Front Microbiol	Bioactive Earthworm Peptides Produced by Novel Protease-Producing Bacillus velezensis PM 35 and Its Bioactivities on Liver Cancer Cell Death via Apoptosis, Antioxidant Activity, Protection Against Oxidative Stress, and Immune Cell Activation	Wasunan, P; Maneewong, C; Daengprok, W; Thirabunyanon, M	2022	English	Web of Science	36033863	10.3389/fmicb.2022.892945	Open (Web of Science)	Article	Yes	Duplicates (removed)	Excluded
Int J Mol Sci	Classical Signaling and Trans-Signaling Pathways Stimulated by Megalobrama amblycephala IL-6 and IL-6R	Wang J, Sun Q, Zhang J, Wang H, Liu H.	2022	English	PubMed	35216135	10.3390/ijms23042019	Open (PubMed)	Article	No	Irrelevant clinical trials	Excluded
FOOD & FUNCTION	Coffee peel extracts ameliorate non-alcoholic fatty liver disease via a fibroblast growth factor 21-adiponectin signaling pathway	Fan, ZK; Wang, C; Yang, T; Gao, TL; Wang, D; Zhao, XY; Guo, XF; Li, D	2022	English	Web of Science	35723052	10.1039/d2fo00081d	Permission required (Web of Science)	Article	No	Irrelevant clinical trials	Excluded
Eur J Nucl Med Mol Imaging	Fibroblast activation protein targeted therapy using [(177)Lu]FAPI-46 compared with [(225)Ac]FAPI-46 in a pancreatic cancer model	Liu Y, Watabe T, Kaneda-Nakashima K, Shirakami Y, Naka S, Ooe K, Toyoshima A, Nagata K, Haberkorn U, Kratochwil C, Shinohara A, Hatazawa J, Giesel F.	2022	English	PubMed	34537893	10.1007/s00259-021-05554-2	Open (PubMed)	Article	Yes	Fundamental experimental study	Excluded
EUROPEAN JOURNAL OF NUCLEAR MEDICINE AND MOLECULAR IMAGING	Fibroblast activation protein targeted therapy using [177Lu]FAPI-46 compared with [225Ac]FAPI-46 in a pancreatic cancer model	Liu, YW; Watabe, T; Kaneda-Nakashima, K; Shirakami, Y; Naka, S; Ooe, K; Toyoshima, A; Nagata, K; Haberkorn, U; Kratochwil, C; Shinohara, A; Hatazawa, J; Giesel, F	2022	English	Web of Science	34537893	10.1007/s00259-021-05554-2	Open (Web of Science)	Article	Yes	Duplicates (removed)	Excluded
ANALYTICAL BIOCHEMISTRY	Bioluminescence imaging of fibroblast activation protein-alpha in vivo and human plasma with highly sensitive probe	Zhang, L; Ying, WW; Sheng, ZJ; Lv, L; Gao, J; Xue, YS; Liu, L	2022	English	Web of Science	35988797	10.1016/j.ab.2022.114859	Permission required (Web of Science)	Article	Yes	Duplicates (removed)	Excluded
J Nucl Med	Synthesis, Preclinical Evaluation, and a Pilot Clinical PET Imaging Study of (68)Ga-Labeled FAPI Dimer	Zhao L, Niu B, Fang J, Pang Y, Li S, Xie C, Sun L, Zhang X, Guo Z, Lin Q, Chen H.	2022	English	PubMed	34556528	10.2967/jnumed.121.263016	Open (PubMed)	Article	Yes	Fundamental experimental study	Excluded
J Nucl Med	Synthesis, Preclinical Evaluation, and a Pilot Clinical PET Imaging Study of 68Ga-Labeled FAPI Dimer	Zhao, L; Niu, B; Fang, JY; Pang, YZ; Li, SY; Xie, CR; Sun, L; Zhang, XZ; Guo, ZD; Lin, Q; Chen, HJ	2022	English	Web of Science	34556528	10.2967/jnumed.121.263016	Open (Web of Science)	Article	Yes	Duplicates (removed)	Excluded
Sci China Life Sci	Cancer metabolism and tumor microenvironment: fostering each other?	Yuan Y, Li H, Pu W, Chen L, Guo D, Jiang H, He B, Qin S, Wang K, Li N, Feng J, Wen J, Cheng S, Zhang Y, Yang W, Ye D, Lu Z, Huang C, Mei J, Zhang HF, Gao P, Jiang P, Su S, Sun B, Zhao SM.	2022	English	PubMed	34846643	10.1007/s11427-021-1999-2	Permission required (PubMed)	Others	No	Other types of articles	Excluded
Sci Transl Med	Cardioprotective factors against myocardial infarction selected in vivo from an AAV secretome library	Ruozi G, Bortolotti F, Mura A, Tomczyk M, Falcione A, Martinelli V, Vodret S, Braga L, Dal Ferro M, Cannatà A, Zentilin L, Sinagra G, Zacchigna S, Giacca M.	2022	English	PubMed	36044596	10.1126/scitranslmed.abo0699	Open (PubMed)	Article	No	Fundamental experimental study	Excluded
Eur J Nucl Med Mol Imaging	Positron emission tomography and computed tomography with [(68)Ga]Ga-fibroblast activation protein inhibitors improves tumor detection and staging in patients with pancreatic cancer	Pang Y, Zhao L, Shang Q, Meng T, Zhao L, Feng L, Wang S, Guo P, Wu X, Lin Q, Wu H, Huang W, Sun L, Chen H.	2022	English	PubMed	34651226	10.1007/s00259-021-05576-w	Open (PubMed)	Article	Yes	Included in the analysis	Accepted
EUROPEAN JOURNAL OF NUCLEAR MEDICINE AND MOLECULAR IMAGING	Positron emission tomography and computed tomography with [68Ga]Ga-fibroblast activation protein inhibitors improves tumor detection and staging in patients with pancreatic cancer	Pang, YZ; Zhao, L; Shang, QH; Meng, TH; Zhao, L; Feng, LX; Wang, SJ; Guo, P; Wu, XR; Lin, Q; Wu, H; Huang, WP; Sun, L; Chen, HJ	2022	English	Web of Science	34651226	10.1007/s00259-021-05576-w	Permission required (Web of Science)	Article	Yes	Duplicates (removed)	Excluded
Oncogene	Cancer-associated fibroblast-induced lncRNA UPK1A-AS1 confers platinum resistance in pancreatic cancer via efficient double-strand break repair	Zhang X, Zheng S, Hu C, Li G, Lin H, Xia R, Ye Y, He R, Li Z, Lin Q, Chen R, Zhou Q.	2022	English	PubMed	35264742	10.1038/s41388-022-02253-6	Open (PubMed)	Article	No	Fundamental experimental study	Excluded
JOURNAL OF NUCLEAR MEDICINE	Correlation of 68Ga-FAPi-46 PET Biodistribution with FAP Expression by Immunohistochemistry in Patients with Solid Cancers: Interim Analysis of a Prospective Translational Exploratory Study	Mona, CE; Benz, MR; Hikmat, F; Grogan, TR; Lueckerath, K; Razmaria, A; Riahi, R; Slavik, R; Girgis, MD; Carlucci, G; Kelly, KA; French, SW; Czernin, J; Dawson, DW; Calais, J	2022	English	Web of Science	34740953	10.2967/jnumed.121.262426	Open (Web of Science)	Article	Yes	Duplicates (removed)	Excluded
Abdom Radiol (NY)	CT radiomics signature: a potential biomarker for fibroblast activation protein expression in patients with pancreatic ductal adenocarcinoma	Meng Y, Yu J, Zhu M, Zhou J, Li N, Liu F, Zhang H, Fang X, Li J, Feng X, Wang L, Jiang H, Lu J, Shao C, Bian Y.	2022	English	PubMed	35451626	10.1007/s00261-022-03512-6	Permission required (PubMed)	Article	Yes	Irrelevant clinical trials	Excluded
Nat Cancer	Cancer-associated fibroblasts employ NUFIP1-dependent autophagy to secrete nucleosides and support pancreatic tumor growth	Yuan M, Tu B, Li H, Pang H, Zhang N, Fan M, Bai J, Wang W, Shu Z, DuFort CC, Huo S, Zhai J, Yao K, Wang L, Ying H, Zhu WG, Fu D, Hu Z, Zhao Y.	2022	English	PubMed	35982178	10.1038/s43018-022-00426-6	Permission required (PubMed)	Article	No	Fundamental experimental study	Excluded
Biomed Pharmacother	Anti-fibrotic effect of 6-bromo-indirubin-3′-oxime (6-BIO) via regulation of activator protein-1 (AP-1) and specificity protein-1 (SP-1) transcription factors in kidney cells	Park, JS; Jung, IA; Choi, HS; Kim, DH; Choi, HI; Bae, EH; Ma, SK; Kim, SW	2022	English	Web of Science	34773763	10.1016/j.biopha.2021.112402	Open (Web of Science)	Article	Yes	Duplicates (removed)	Excluded
Int J Oncol	Curcumin inhibits the cancer associated fibroblast derived chemoresistance of gastric cancer through the suppression of the JAK/STAT3 signaling pathway	Ham IH, Wang L, Lee D, Woo J, Kim TH, Jeong HY, Oh HJ, Choi KS, Kim TM, Hur H.	2022	English	PubMed	35621145	10.3892/ijo.2022.5375	Permission required (PubMed)	Article	Yes	Irrelevant clinical trials	Excluded
AMERICAN JOURNAL OF PATHOLOGY	Dedicator of Cytokinesis 2 (DOCK2) Deficiency Attenuates Lung Injury Associated with Chronic High-Fat and High-Fructose Diet-Induced Obesity	Qian, GQ; Adeyanju, O; Sunil, C; Huang, SK; Chen, SY; Tucker, TA; Idell, S; Guo, X	2022	English	Web of Science	34767813	10.1016/j.ajpath.2021.10.011	Open (Web of Science)	Article	No	Irrelevant clinical trials	Excluded
Adv Exp Med Biol	Ca(2+) Signaling Is the Basis for Pacemaker Activity and Neurotransduction in Interstitial Cells of the GI Tract	Sanders KM, Baker SA, Drumm BT, Kurahashi M.	2022	English	PubMed	36587162	10.1007/978-3-031-05843-1_22	Permission required (PubMed)	Article	Yes	Fundamental experimental study	Excluded
Adv Exp Med Biol	Ca(2+) Signaling Is the Basis for Pacemaker Activity and Neurotransduction in Interstitial Cells of the GI Tract	Sanders KM, Baker SA, Drumm BT, Kurahashi M.	2022	English	PubMed	36587162	10.1007/978-3-031-05843-1_22	Permission required (PubMed)	Article	Yes	Duplicates (removed)	Excluded
Biomed Res Int	Chlorogenic Acid Inhibits Lipid Deposition by Regulating the Enterohepatic FXR-FGF15 Pathway	Ye X, Li J, Gao Z, Wang D, Wang H, Wu J.	2022	English	PubMed	35257010	10.1155/2022/4919153	Open (PubMed)	Article	No	Fundamental experimental study	Excluded
Mol Cell Biochem	CAF-derived midkine promotes EMT and cisplatin resistance by upregulating lncRNA ST7-AS1 in gastric cancer	Yang KD, Wang Y, Zhang F, Li QL, Luo BH, Feng DY, Zeng ZJ.	2022	English	PubMed	35588343	10.1007/s11010-022-04436-x	Permission required (PubMed)	Article	No	Fundamental experimental study	Excluded
Proc Natl Acad Sci U S A	Circadian clock controls rhythms in ketogenesis by interfering with PPARα transcriptional network	Mezhnina V, Ebeigbe OP, Velingkaar N, Poe A, Sandlers Y, Kondratov RV.	2022	English	PubMed	36161962	10.1073/pnas.2205755119	Open (PubMed)	Article	No	Fundamental experimental study	Excluded
Eur J Nucl Med Mol Imaging	[(18)F]FAPI-42 PET imaging in cancer patients: optimal acquisition time, biodistribution, and comparison with [(68)Ga]Ga-FAPI-04	Hu K, Wang L, Wu H, Huang S, Tian Y, Wang Q, Xiao C, Han Y, Tang G.	2022	English	PubMed	34893920	10.1007/s00259-021-05646-z	Permission required (PubMed)	Article	Yes	Single imaging experiment	Excluded
Eur J Nucl Med Mol Imaging	[18F]FAPI-42 PET imaging in cancer patients: optimal acquisition time, biodistribution, and comparison with [68Ga]Ga-FAPI-04	Hu, KZ; Wang, LJ; Wu, HB; Huang, S; Tian, Y; Wang, QY; Xiao, CX; Han, YJ; Tang, GH	2022	English	Web of Science	34893920	10.1007/s00259-021-05646-z	Permission required (Web of Science)	Article	Yes	Duplicates (removed)	Excluded
MOLECULAR THERAPY ONCOLYTICS	CAFs/tumor cells co-targeting DNA vaccine in combination with low-dose gemcitabine for the treatment of Panc02 murine pancreatic cancer	Geng, F; Dong, L; Bao, X; Guo, QQ; Guo, J; Zhou, Y; Yu, B; Wu, H; Wu, JX; Zhang, HH; Yu, XH; Kong, W	2022	English	Web of Science	36090474	10.1016/j.omto.2022.07.008	Open (Web of Science)	Article	Yes	Duplicates (removed)	Excluded
Clin Transl Med	circKCNN2 suppresses the recurrence of hepatocellular carcinoma at least partially via regulating miR-520c-3p/methyl-DNA-binding domain protein 2 axis	Liu D, Liu W, Chen X, Yin J, Ma L, Liu M, Zhou X, Xian L, Li P, Tan X, Zhao J, Liao Y, Cao G.	2022	English	PubMed	35051313	10.1002/ctm2.662	Open (PubMed)	Article	No	Fundamental experimental study	Excluded
J Transl Med	CAFs-derived SCUBE1 promotes malignancy and stemness through the Shh/Gli1 pathway in hepatocellular carcinoma	Zhao J, Li R, Li J, Chen Z, Lin Z, Zhang B, Deng L, Chen G, Wang Y.	2022	English	PubMed	36348351	10.1186/s12967-022-03689-w	Open (PubMed)	Article	Yes	Fundamental experimental study	Excluded
Cancer Biol Ther	Carcinoma-associated fibroblasts release microRNA-331-3p containing extracellular vesicles to exacerbate the development of pancreatic cancer via the SCARA5-FAK axis	Han Y, Qian X, Xu T, Shi Y.	2022	English	PubMed	35510828	10.1080/15384047.2022.2041961	Open (PubMed)	Article	No	Fundamental experimental study	Excluded
Cancer Immunol Immunother	Clinical and molecular correlates of response to immune checkpoint blockade in urothelial carcinoma with liver metastasis	Yoshida T, Ohe C, Ito K, Takada H, Saito R, Kita Y, Sano T, Tsuta K, Kinoshita H, Kitamura H, Nishiyama H, Kobayashi T; Japan Urological Oncology Group.	2022	English	PubMed	35445305	10.1007/s00262-022-03204-6	Open (PubMed)	Article	No	Fundamental experimental study	Excluded
J Transl Med	CAFs-derived SCUBE1 promotes malignancy and stemness through the Shh/Gli1 pathway in hepatocellular carcinoma	Zhao J, Li R, Li J, Chen Z, Lin Z, Zhang B, Deng L, Chen G, Wang Y.	2022	English	PubMed	36348351	10.1186/s12967-022-03689-w	Open (PubMed)	Article	Yes	Duplicates (removed)	Excluded
Metabolism	Effects of aerobic exercise on fibroblast growth factor 21 in overweight and obesity. A systematic review	Porflitt-Rodríguez M, Guzmán-Arriagada V, Sandoval-Valderrama R, Tam CS, Pavicic F, Ehrenfeld P, Martínez-Huenchullán S.	2022	English	PubMed	35038422	10.1016/j.metabol.2022.155137	Permission required (PubMed)	Others	No	Other types of articles	Excluded
Radiology	Comparison of (68)Ga-FAPI and (18)F-FDG PET/CT in the Evaluation of Advanced Lung Cancer	Wang L, Tang G, Hu K, Liu X, Zhou W, Li H, Huang S, Han Y, Chen L, Zhong J, Wu H.	2022	English	PubMed	34981976	10.1148/radiol.211424	Permission required (PubMed)	Article	Yes	Other types of tumors	Excluded
Radiology	Comparison of 68Ga-FAPI and 18F-FDG PET/CT in the Evaluation of Advanced Lung Cancer	Wang, LJ; Tang, GH; Hu, KZ; Liu, XR; Zhou, WL; Li, HS; Huang, S; Han, YJ; Chen, L; Zhong, JM; Wu, HB	2022	English	Web of Science	34981976	10.1148/radiol.211424	Permission required (Web of Science)	Article	Yes	Duplicates (removed)	Excluded
J Transl Med	CAFs-derived SCUBE1 promotes malignancy and stemness through the Shh/Gli1 pathway in hepatocellular carcinoma	Zhao, JG; Li, RZ; Li, JC; Chen, ZY; Lin, ZX; Zhang, BF; Deng, LM; Chen, G; Wang, Y	2022	English	Web of Science	36348351	10.1186/s12967-022-03689-w	Open (Web of Science)	Article	Yes	Duplicates (removed)	Excluded
J Biomater Appl	Collagen-binding fibroblast growth factor ameliorates liver fibrosis in murine bile duct ligation injury	Shi Q, Wei S, Li ZC, Xu J, Li Y, Guo C, Wu X, Shi C, Di G.	2022	English	PubMed	35969638	10.1177/08853282221121861	Permission required (PubMed)	Article	No	Fundamental experimental study	Excluded
Mol Metab	Combined genetic deletion of GDF15 and FGF21 has modest effects on body weight, hepatic steatosis and insulin resistance in high fat fed mice	Patel S, Haider A, Alvarez-Guaita A, Bidault G, El-Sayed Moustafa JS, Guiu-Jurado E, Tadross JA, Warner J, Harrison J, Virtue S, Scurria F, Zvetkova I, Blüher M, Small KS, O'Rahilly S, Savage DB.	2022	English	PubMed	36064109	10.1016/j.molmet.2022.101589	Open (PubMed)	Article	No	Fundamental experimental study	Excluded
Int J Mol Sci	Combined Therapy with a CCR2/CCR5 Antagonist and FGF21 Analogue Synergizes in Ameliorating Steatohepatitis and Fibrosis	Puengel T, Lefere S, Hundertmark J, Kohlhepp M, Penners C, Van de Velde F, Lapauw B, Hoorens A, Devisscher L, Geerts A, Boehm S, Zhao Q, Krupinski J, Charles ED, Zinker B, Tacke F.	2022	English	PubMed	35743140	10.3390/ijms23126696	Open (PubMed)	Article	No	Fundamental experimental study	Excluded
Anticancer Res	Dipeptidyl Peptidase-4 from Cancer-associated Fibroblasts Stimulates the Proliferation of Scirrhous-type Gastric Cancer Cells	Kushiyama S, Yashiro M, Yamamoto Y, Sera T, Sugimoto A, Nishimura S, Togano S, Kuroda K, Okuno T, Miki Y, Ohira M.	2022	English	PubMed	34969760	10.21873/anticanres.15508	Permission required (PubMed)	Article	No	Irrelevant clinical trials	Excluded
J Control Release	CCL21 and beta-cell antigen releasing hydrogels as tolerance-inducing therapy in Type I diabetes	Zisi Tegou F, Velluto D, Stock AA, Fitzgerald SN, Stealey S, Zustiak SP, Bayer AL, Tomei AA.	2022	English	PubMed	35691500	10.1016/j.jconrel.2022.06.008	Permission required (PubMed)	Article	No	Fundamental experimental study	Excluded
Sci Signal	CD9 mediates the uptake of extracellular vesicles from cancer-associated fibroblasts that promote pancreatic cancer cell aggressiveness	Nigri J, Leca J, Tubiana SS, Finetti P, Guillaumond F, Martinez S, Lac S, Iovanna JL, Audebert S, Camoin L, Vasseur S, Bertucci F, Tomasini R.	2022	English	PubMed	35917363	10.1126/scisignal.abg8191	Permission required (PubMed)	Article	No	Fundamental experimental study	Excluded
MOLECULAR ONCOLOGY	Cancer-associated fibroblasts educate normal fibroblasts to facilitate cancer cell spreading and T-cell suppression	Itoh, G; Takagane, K; Fukushi, Y; Kuriyama, S; Umakoshi, M; Goto, A; Yanagihara, K; Yashiro, M; Tanaka, M	2022	English	Web of Science	34379869	10.1002/1878-0261.13077	Open (Web of Science)	Article	Yes	Duplicates (removed)	Excluded
Sci Rep	cGAS-STING signaling encourages immune cell overcoming of fibroblast barricades in pancreatic cancer	Kabashima A, Matsuo Y, Ito S, Akiyama Y, Ishii T, Shimada S, Masamune A, Tanabe M, Tanaka S.	2022	English	PubMed	35773436	10.1038/s41598-022-14297-5	Open (PubMed)	Article	No	Fundamental experimental study	Excluded
J Exp Clin Cancer Res	circCUL2 induces an inflammatory CAF phenotype in pancreatic ductal adenocarcinoma via the activation of the MyD88-dependent NF-κB signaling pathway	Zheng S, Hu C, Lin H, Li G, Xia R, Zhang X, Su D, Li Z, Zhou Q, Chen R.	2022	English	PubMed	35189958	10.1186/s13046-021-02237-6	Open (PubMed)	Article	No	Fundamental experimental study	Excluded
GASTRIC CANCER	Cancer-associated fibroblasts-derived HAPLN1 promotes tumour invasion through extracellular matrix remodeling in gastric cancer	Zhang, TC; Li, X; He, YN; Wang, YH; Shen, JJ; Wang, SL; You, Q; Zhai, J; Shen, LZ	2022	English	Web of Science	34724589	10.1007/s10120-021-01259-5	Open (Web of Science)	Article	Yes	Duplicates (removed)	Excluded
J Hepatol	Targeting NAE1-mediated protein hyper-NEDDylation halts cholangiocarcinogenesis and impacts on tumors-stroma crosstalk in experimental models	Olaizola, P; Lee-Law, PY; Fernandez-Barrena, MG; Alvarez, L; Cadamuro, M; Azkargorta, M; O'Rourke, CJ; Caballero-Camino, FJ; Olaizola, I; Macias, RIR; Marin, JJG; Serrano-Maciá, M; Martinez-Chantar, ML; Avila, MA; Aspichueta, P; Calvisi, DF; Evert, M; Fabris, L; Castro, RE; Elortza, F; Andersen, JB; Bujanda, L; Rodrigues, PM; Perugorria, MJ; Banales, JM	2022	English	Web of Science	35217064	10.1016/j.jhep.2022.02.007	Open (Web of Science)	Article	Yes	Duplicates (removed)	Excluded
Hepatology	Canopy Homolog 2 contributes to liver oncogenesis by promoting unfolded protein response-dependent destabilization of tumor protein P53	Hong, F; Lin, CY; Yan, JY; Dong, YZ; Ouyang, YL; Kim, D; Zhang, XL; Liu, B; Sun, SL; Gu, W; Li, ZH	2022	English	Web of Science	34986508	10.1002/hep.32318	Permission required (Web of Science)	Article	Yes	Duplicates (removed)	Excluded
Hepatology	Canopy Homolog 2 contributes to liver oncogenesis by promoting unfolded protein response-dependent destabilization of tumor protein P53	Hong F, Lin CY, Yan J, Dong Y, Ouyang Y, Kim D, Zhang X, Liu B, Sun S, Gu W, Li Z.	2022	English	PubMed	34986508	10.1002/hep.32318	Permission required (PubMed)	Article	Yes	Fundamental experimental study	Excluded
CELL REPORTS	Disruption of pancreatic stellate cell myofibroblast phenotype promotes pancreatic tumor invasion	Murray, ER; Menezes, S; Henry, JC; Williams, JL; Alba-Castellón, L; Baskaran, P; Quétier, I; Desai, A; Marshall, JJT; Rosewell, I; Tatari, M; Rajeeve, V; Khan, F; Wang, J; Kotantaki, P; Tyler, EJ; Singh, N; Reader, CS; Carter, EP; Hodivala-Dilke, K; Grose, RP; Kocher, HM; Gavara, N; Pearce, O; Cutillas, P; Marshall, JF; Cameron, AJM	2022	English	Web of Science	35081338	10.1016/j.celrep.2021.110227	Open (Web of Science)	Article	No	Irrelevant clinical trials	Excluded
Clin Nucl Med	Characterizing Concomitant Follicular Lymphoma and Gastric Carcinoma Using 68Ga-FAPI-04 and 18F-FDG PET/CT	Chen X, Wei M, Wang S, Yang Z, Wang X.	2022	English	PubMed	34172596	10.1097/RLU.0000000000003781	Permission required (PubMed)	Others	Yes	Other types of articles	Excluded
CLINICAL NUCLEAR MEDICINE	Characterizing Concomitant Follicular Lymphoma and Gastric Carcinoma Using 68Ga-FAPI-04 and 18F-FDG PET/CT	Chen, XT; Wei, MM; Wang, SL; Yang, Z; Wang, XJ	2022	English	Web of Science	34172596	10.1097/RLU.0000000000003781	Permission required (Web of Science)	Others	Yes	Duplicates (removed)	Excluded
PLoS Genet	Combinatorial Gli activity directs immune infiltration and tumor growth in pancreatic cancer	Scales MK, Velez-Delgado A, Steele NG, Schrader HE, Stabnick AM, Yan W, Mercado Soto NM, Nwosu ZC, Johnson C, Zhang Y, Salas-Escabillas DJ, Menjivar RE, Maurer HC, Crawford HC, Bednar F, Olive KP, Pasca di Magliano M, Allen BL.	2022	English	PubMed	35867772	10.1371/journal.pgen.1010315	Open (PubMed)	Article	No	Fundamental experimental study	Excluded
Gastroenterology	Combined MEK and STAT3 Inhibition Uncovers Stromal Plasticity by Enriching for Cancer-Associated Fibroblasts With Mesenchymal Stem Cell-Like Features to Overcome Immunotherapy Resistance in Pancreatic Cancer	Datta J, Dai X, Bianchi A, De Castro Silva I, Mehra S, Garrido VT, Lamichhane P, Singh SP, Zhou Z, Dosch AR, Messaggio F, Ban Y, Umland O, Hosein PJ, Nagathihalli NS, Merchant NB.	2022	English	PubMed	35948109	10.1053/j.gastro.2022.07.076	Open (PubMed)	Article	No	Fundamental experimental study	Excluded
Cell Rep	Central FGF21 production regulates memory but not peripheral metabolism	Zhou B, Claflin KE, Flippo KH, Sullivan AI, Asghari A, Tadinada SM, Jensen-Cody SO, Abel T, Potthoff MJ.	2022	English	PubMed	36001982	10.1016/j.celrep.2022.111239	Open (PubMed)	Article	Yes	Fundamental experimental study	Excluded
Cell Rep	Central FGF21 production regulates memory but not peripheral metabolism	Zhou, BL; Claflin, KE; Flippo, KH; Sullivan, AI; Asghari, A; Tadinada, SM; Jensen-Cody, SO; Abel, T; Potthoff, MJ	2022	English	Web of Science	36001982	10.1016/j.celrep.2022.111239	Open (Web of Science)	Article	Yes	Duplicates (removed)	Excluded
JOURNAL OF TRADITIONAL CHINESE MEDICINE	Drug response biomarkers of Pien Tze Huang (???) treatment for hepatic fibrosis induced by carbon tetrachloride	Zhang, D; Wei, MY; Chen, L; Wu, H; Wang, T; Zhang, ZR; Zhang, Y; Yu, J; Huang, JM; Zhu, JH; Qin, SY	2022	English	Web of Science	35848969	10.19852/j.cnki.jtcm.2022.04.003	Permission required (Web of Science)	Article	No	Irrelevant clinical trials	Excluded
Biomed Res Int	Edible Vitalmelon Fruit Extract Inhibits Adipogenesis and Ameliorates High-Fat Diet-Induced Obesity	Guo L, Park SY, Kang HM, Kang NJ, Hwang DY, Choi YW.	2022	English	PubMed	36193302	10.1155/2022/2369650	Open (PubMed)	Article	No	Irrelevant clinical trials	Excluded
Nutrients	Effects of Calorie Restricted Diet on Oxidative/Antioxidative Status Biomarkers and Serum Fibroblast Growth Factor 21 Levels in Nonalcoholic Fatty Liver Disease Patients: A Randomized, Controlled Clinical Trial	Asghari S, Rezaei M, Rafraf M, Taghizadeh M, Asghari-Jafarabadi M, Ebadi M.	2022	English	PubMed	35745238	10.3390/nu14122509	Open (PubMed)	Article	No	Irrelevant clinical trials	Excluded
Biofabrication	Core-shell bioprinting of vascularizedin vitroliver sinusoid models	Taymour R, Chicaiza-Cabezas NA, Gelinsky M, Lode A.	2022	English	PubMed	36070706	10.1088/1758-5090/ac9019	Permission required (PubMed)	Article	No	Fundamental experimental study	Excluded
Matrix Biol	Corneal fibroblast collagen type IV negative feedback modulation of TGF beta: A fibrosis modulating system likely active in other organs	Wilson SE, Shiju TM, Sampaio LP, Hilgert GSL.	2022	English	PubMed	35421526	10.1016/j.matbio.2022.04.002	Permission required (PubMed)	Others	No	Other types of articles	Excluded
Br J Pharmacol	Cortistatin regulates fibrosis and myofibroblast activation in experimental hepatotoxic- and cholestatic-induced liver injury	Benitez R, Caro M, Andres-Leon E, O'Valle F, Delgado M.	2022	English	PubMed	34821378	10.1111/bph.15752	Open (PubMed)	Article	No	Fundamental experimental study	Excluded
Front Pharmacol	Co-Treatment With Resveratrol and FGF1 Protects Against Acute Liver Toxicity After Doxorubicin Treatment via the AMPK/NRF2 Pathway	Xu X, Liu Q, Li J, Xiao M, Gao T, Zhang X, Lu G, Wang J, Guo Y, Wen P, Gu J.	2022	English	PubMed	36110535	10.3389/fphar.2022.940406	Open (PubMed)	Article	No	Fundamental experimental study	Excluded
FRONTIERS IN NEUROSCIENCE	Cellular Reprogramming and Its Potential Application in Alzheimer's Disease	Zhou, C; Ni, WY; Zhu, TY; Dong, SY; Sun, P; Hua, F	2022	English	Web of Science	35464309	10.3389/fnins.2022.884667	Open (Web of Science)	Others	No	Other types of articles	Excluded
CANCER COMMUNICATIONS	Cancer-associated fibroblasts in breast cancer: Challenges and opportunities	Hu, DD; Li, ZQ; Zheng, B; Lin, XX; Pan, YH; Gong, PR; Zhuo, WY; Hu, YJ; Chen, C; Chen, LN; Zhou, JC; Wang, LB	2022	English	Web of Science	35481621	10.1002/cac2.12291	Open (Web of Science)	Others	No	Other types of articles	Excluded
GADD45 STRESS SENSOR GENES, 2 EDITION	Gadd45 in Senescence	Zaidi, MR; Liebermann, DA	2022	English	Web of Science	35505166	10.1007/978-3-030-94804-7_8	Open (Web of Science)	Others	No	Other types of articles	Excluded
EUROPEAN RADIOLOGY	RETRACTED: Superiority of [68Ga]Ga-FAPI-04/[18F]FAPI-42 PET/CT to [18F]FDG PET/CT in delineating the primary tumor and peritoneal metastasis in initial gastric cancer (Retracted article. See JAN, 2023)	Fu, LL; Huang, S; Wu, HB; Dong, Y; Xie, F; Wu, RH; Zhou, KM; Tang, GH; Zhou, WL	2022	English	Web of Science	35380229	10.1007/s00330-022-08743-1	Permission required (Web of Science)	Article	Yes	Duplicates (removed)	Excluded
Clin Nucl Med	Portal Biliopathy and Cavernous Transformation of the Portal Vein Revealed by 68Ga-FAPI PET/CT	Wang, RX; Gao, XH; Han, XL; Zhu, ZH; He, XD	2022	English	Web of Science	34269727	10.1097/RLU.0000000000003815	Permission required (Web of Science)	Others	Yes	Other types of articles	Excluded
Clin Transl Gastroenterol	Circulating Dipeptidyl Peptidase Activity Is a Potential Biomarker for Inflammatory Bowel Disease	Jaenisch, SE; Abbott, CA; Gorrell, MD; Bampton, P; Butler, RN; Yazbeck, R	2022	English	Web of Science	35060938	10.14309/ctg.0000000000000452	Open (Web of Science)	Article	Yes	Duplicates (removed)	Excluded
Eur Radiol	Superiority of [(68)Ga]Ga-FAPI-04/[(18)F]FAPI-42 PET/CT to [(18)F]FDG PET/CT in delineating the primary tumor and peritoneal metastasis in initial gastric cancer	Fu L, Huang S, Wu H, Dong Y, Xie F, Wu R, Zhou K, Tang G, Zhou W.	2022	English	PubMed	35380229	10.1007/s00330-022-08743-1	Permission required (PubMed)	Article	Yes	Retracted	Excluded
Clin Transl Gastroenterol	Circulating Dipeptidyl Peptidase Activity Is a Potential Biomarker for Inflammatory Bowel Disease	Jaenisch SE, Abbott CA, Gorrell MD, Bampton P, Butler RN, Yazbeck R.	2022	English	PubMed	35060938	10.14309/ctg.0000000000000452	Open (PubMed)	Article	Yes	Fundamental experimental study	Excluded
Clin Nucl Med	Portal Biliopathy and Cavernous Transformation of the Portal Vein Revealed by 68Ga-FAPI PET/CT	Wang R, Gao X, Han X, Zhu Z, He X.	2022	English	PubMed	34269727	10.1097/RLU.0000000000003815	Permission required (PubMed)	Others	Yes	Duplicates (removed)	Excluded
Clin Nucl Med	Portal Biliopathy and Cavernous Transformation of the Portal Vein Revealed by 68Ga-FAPI PET/CT	Wang R, Gao X, Han X, Zhu Z, He X.	2022	English	PubMed	34269727	10.1097/RLU.0000000000003815	Open (PubMed)	Others	Yes	Duplicates (removed)	Excluded
Cell Metab	Deadenylase-dependent mRNA decay of GDF15 and FGF21 orchestrates food intake and energy expenditure	Katsumura S, Siddiqui N, Goldsmith MR, Cheah JH, Fujikawa T, Minegishi G, Yamagata A, Yabuki Y, Kobayashi K, Shirouzu M, Inagaki T, Huang TH, Musi N, Topisirovic I, Larsson O, Morita M.	2022	English	PubMed	35385705	10.1016/j.cmet.2022.03.005	Open (PubMed)	Article	No	Fundamental experimental study	Excluded
JOURNAL OF PATHOLOGY	Cancer-associated fibroblasts in pancreatic cancer: new subtypes, new markers, new targets	Menezes, S; Okail, MH; Abd Jalil, SM; Kocher, HM; Cameron, AJM	2022	English	Web of Science	35533046	10.1002/path.5926	Open (Web of Science)	Others	No	Other types of articles	Excluded
Clin Nucl Med	68Ga-DOTA-FAPI-04 PET/CT in Neuroendocrine Carcinoma of the Liver With Elevated AFP Level Comparison With 18F-FDG PET/CT	Ergül, N; Yilmaz, B; Cin, M; Çermik, TF	2022	English	Web of Science	34284483	10.1097/RLU.0000000000003811	Permission required (Web of Science)	Others	Yes	Other types of articles	Excluded
Pharmaceutics	Targeted Endoradiotherapy with Lu2O3-iPSMA/-iFAP Nanoparticles Activated by Neutron Irradiation: Preclinical Evaluation and First Patient Image	Luna-Gutiérrez, M; Ocampo-García, B; Jiménez-Mancilla, N; Ancira-Cortez, A; Trujillo-Benítez, D; Hernández-Jiménez, T; Ramírez-Nava, G; Hernández-Ramírez, R; Santos-Cuevas, C; Ferro-Flores, G	2022	English	Web of Science	35456554	10.3390/pharmaceutics14040720	Open (Web of Science)	Article	Yes	Duplicates (removed)	Excluded
Eur J Nucl Med Mol Imaging	[(68)Ga]Ga-DOTA-FAPI-04 PET/CT in the evaluation of gastric cancer: comparison with [(18)F]FDG PET/CT	Lin R, Lin Z, Chen Z, Zheng S, Zhang J, Zang J, Miao W.	2022	English	PubMed	35462566	10.1007/s00259-022-05799-5	Open (PubMed)	Article	Yes	Included in the analysis	Accepted
EUROPEAN JOURNAL OF NUCLEAR MEDICINE AND MOLECULAR IMAGING	[68Ga]Ga-DOTA-FAPI-04 PET/CT in the evaluation of gastric cancer: comparison with [18F]FDG PET/CT	Lin, R; Lin, ZF; Chen, ZY; Zheng, S; Zhang, JY; Zang, J; Miao, WB	2022	English	Web of Science	35462566	10.1007/s00259-022-05799-5	Permission required (Web of Science)	Article	Yes	Duplicates (removed)	Excluded
Mol Imaging Biol	Comparisons of Quantitative Parameters of Ga-68-Labelled Fibroblast Activating Protein Inhibitor (FAPI) PET/CT and [(18)F]F-FDG PET/CT in Patients with Liver Malignancies	Siripongsatian D, Promteangtrong C, Kunawudhi A, Kiatkittikul P, Boonkawin N, Chinnanthachai C, Jantarato A, Chotipanich C.	2022	English	PubMed	35486293	10.1007/s11307-022-01732-2	Open (PubMed)	Article	Yes	Data deficiency	Excluded
Clin Nucl Med	68Ga-DOTA-FAPI-04 PET/CT in Neuroendocrine Carcinoma of the Liver With Elevated AFP Level: Comparison With 18F-FDG PET/CT	Ergül N, Ylmaz B, Cin M, ermik TF.	2022	English	PubMed	34284483	10.1097/RLU.0000000000003811	Permission required (PubMed)	Others	Yes	Duplicates (removed)	Excluded
Mol Imaging Biol	Comparisons of Quantitative Parameters of Ga-68-Labelled Fibroblast Activating Protein Inhibitor (FAPI) PET/CT and [18F]F-FDG PET/CT in Patients with Liver Malignancies	Siripongsatian, D; Promteangtrong, C; Kunawudhi, A; Kiatkittikul, P; Boonkawin, N; Chinnanthachai, C; Jantarato, A; Chotipanich, C	2022	English	Web of Science	35486293	10.1007/s11307-022-01732-2	Open (Web of Science)	Article	Yes	Duplicates (removed)	Excluded
Nature	Collagenolysis-dependent DDR1 signalling dictates pancreatic cancer outcome	Su H, Yang F, Fu R, Trinh B, Sun N, Liu J, Kumar A, Baglieri J, Siruno J, Le M, Li Y, Dozier S, Nair A, Filliol A, Sinchai N, Rosenthal SB, Santini J, Metallo CM, Molina A, Schwabe RF, Lowy AM, Brenner D, Sun B, Karin M.	2022	English	PubMed	36198801	10.1038/s41586-022-05169-z	Open (PubMed)	Article	Yes	Duplicates (removed)	Excluded
Nature	Collagenolysis-dependent DDR1 signalling dictates pancreatic cancer outcome	Su H, Yang F, Fu R, Trinh B, Sun N, Liu J, Kumar A, Baglieri J, Siruno J, Le M, Li Y, Dozier S, Nair A, Filliol A, Sinchai N, Rosenthal SB, Santini J, Metallo CM, Molina A, Schwabe RF, Lowy AM, Brenner D, Sun B, Karin M.	2022	English	PubMed	36198801	10.1038/s41586-022-05169-z	Open (PubMed)	Article	Yes	Fundamental experimental study	Excluded
CELLULAR AND MOLECULAR GASTROENTEROLOGY AND HEPATOLOGY	Elevated Protein Kinase A Activity in Stomach Mesenchyme Disrupts Mesenchymal-epithelial Crosstalk and Induces Preneoplasis	Puri, P; Grimmett, G; Faraj, R; Gibson, L; Gilbreath, E; Yoder, BK	2022	English	Web of Science	35690337	10.1016/j.jcmgh.2022.06.001	Open (Web of Science)	Article	No	Irrelevant clinical trials	Excluded
Molecules	Design, Synthesis and Preclinical Assessment of (99m)Tc-iFAP for In Vivo Fibroblast Activation Protein (FAP) Imaging	Trujillo-Benítez D, Luna-Gutiérrez M, Ferro-Flores G, Ocampo-García B, Santos-Cuevas C, Bravo-Villegas G, Morales-ávila E, Cruz-Nova P, Díaz-Nieto L, García-Quiroz J, Azorín-Vega E, Rosato A, Meléndez-Alafort L.	2022	English	PubMed	35011496	10.3390/molecules27010264	Open (PubMed)	Article	No	Fundamental experimental study	Excluded
CELLS	Hedgehog Signaling: Linking Embryonic Lung Development and Asthmatic Airway Remodeling	Zeng, LH; Barkat, MQ; Syed, SK; Shah, S; Abbas, G; Xu, CY; Mahdy, A; Hussain, N; Hussain, L; Majeed, A; Khan, KUR; Wu, XM; Hussain, M	2022	English	Web of Science	35681469	10.3390/cells11111774	Open (Web of Science)	Others	No	Other types of articles	Excluded
J Med Chem	Design, Synthesis, and Biological Evaluation of 5-Formyl-pyrrolo[3,2-b]pyridine-3-carboxamides as New Selective, Potent, and Reversible-Covalent FGFR4 Inhibitors	Yang F, Chen X, Song X, Ortega R, Lin X, Deng W, Guo J, Tu Z, Patterson AV, Smaill JB, Chen Y, Lu X.	2022	English	PubMed	36278929	10.1021/acs.jmedchem.2c01319	Permission required (PubMed)	Article	No	Fundamental experimental study	Excluded
MOLECULAR AND CELLULAR ENDOCRINOLOGY	Enterohepatic and non-canonical roles of farnesoid X receptor in controlling lipid and glucose metabolism	Zhou, WN; Anakk, S	2022	English	Web of Science	35304191	10.1016/j.mce.2022.111616	Open (Web of Science)	Article	No	Irrelevant clinical trials	Excluded
J Med Chem	Design, Synthesis, and Biological Evaluation of Aminoindazole Derivatives as Highly Selective Covalent Inhibitors of Wild-Type and Gatekeeper Mutant FGFR4	Shao M, Chen X, Yang F, Song X, Zhou Y, Lin Q, Fu Y, Ortega R, Lin X, Tu Z, Patterson AV, Smaill JB, Chen Y, Lu X.	2022	English	PubMed	35271262	10.1021/acs.jmedchem.2c00096	Permission required (PubMed)	Article	No	Fundamental experimental study	Excluded
Exp Ther Med	Establishment of a mouse model for bile duct repair and tissue engineering	Ge X, Xu D, Pan K, Mao G, Lu S, Li C.	2022	English	PubMed	36478886	10.3892/etm.2022.11675	Open (PubMed)	Article	No	Irrelevant clinical trials	Excluded
Clin Nucl Med	Bone Marrow Metastases From Gastric Adenocarcinoma on 68Ga-FAPI-04 PET/CT	Huang Y, Cao J, Peng D, Liu H, Chen Y.	2022	English	PubMed	34319957	10.1097/RLU.0000000000003839	Permission required (PubMed)	Others	Yes	Other types of articles	Excluded
CLINICAL NUCLEAR MEDICINE	Bone Marrow Metastases From Gastric Adenocarcinoma on 68Ga-FAPI-04 PET/CT	Huang, YL; Cao, JP; Peng, DS; Liu, HP; Chen, Y	2022	English	Web of Science	34319957	10.1097/RLU.0000000000003839	Permission required (Web of Science)	Others	Yes	Duplicates (removed)	Excluded
Dig Liver Dis	FAPI PET/CT research progress in digestive system tumours	Peng, DS; He, J; Liu, HX; Cao, JP; Wang, YW; Chen, Y	2022	English	Web of Science	34364808	10.1016/j.dld.2021.07.011	Permission required (Web of Science)	Others	Yes	Other types of articles	Excluded
Oral Oncol	Evaluation of the matrix metalloproteinase 9 (MMP9) inhibitor Andecaliximab as an Anti-invasive therapeutic in Head and neck squamous cell carcinoma	Allen JL, Hames RA, Mastroianni NM, Greenstein AE, Weed SA.	2022	English	PubMed	35803110	10.1016/j.oraloncology.2022.106008	Permission required (PubMed)	Article	Yes	Irrelevant clinical trials	Excluded
Mol Imaging Biol	Comparison of (68)Ga-FAPI PET/CT and (18)FDG PET/CT Modalities in Gastrointestinal System Malignancies with Peritoneal Involvement	Elboga U, Sahin E, Kus T, Cayirli YB, Aktas G, Okuyan M, Cinkir HY, Teker F, Sever ON, Aytekin A, Ylmaz L, Aytekin A, Cimen U, Mumcu V, Kilbas B, Eryilmaz K, Cakici D, Celen YZ.	2022	English	PubMed	35411447	10.1007/s11307-022-01729-x	Permission required (PubMed)	Article	Yes	Duplicates (removed)	Excluded
Mol Imaging Biol	Comparison of (68)Ga-FAPI PET/CT and (18)FDG PET/CT Modalities in Gastrointestinal System Malignancies with Peritoneal Involvement	Elboga U, Sahin E, Kus T, Cayirli YB, Aktas G, Okuyan M, Cinkir HY, Teker F, Sever ON, Aytekin A, Ylmaz L, Aytekin A, Cimen U, Mumcu V, Kilbas B, Eryilmaz K, Cakici D, Celen YZ.	2022	English	PubMed	35411447	10.1007/s11307-022-01729-x	Permission required (PubMed)	Article	Yes	Data deficiency	Excluded
Dig Liver Dis	FAPI PET/CT research progress in digestive system tumours	Peng D, He J, Liu H, Cao J, Wang Y, Chen Y.	2022	English	PubMed	34364808	10.1016/j.dld.2021.07.011	Permission required (PubMed)	Others	Yes	Duplicates (removed)	Excluded
Dig Liver Dis	FAPI PET/CT research progress in digestive system tumours	Peng D, He J, Liu H, Cao J, Wang Y, Chen Y.	2022	English	PubMed	34364808	10.1016/j.dld.2021.07.011	Permission required (PubMed)	Others	Yes	Duplicates (removed)	Excluded
DIGESTIVE AND LIVER DISEASE	FAPI PET/CT research progress in digestive system tumours	Peng, DS; He, J; Liu, HX; Cao, JP; Wang, YW; Chen, Y	2022	English	Web of Science	34364808	10.1016/j.dld.2021.07.011	Permission required (Web of Science)	Others	Yes	Duplicates (removed)	Excluded
DIGESTIVE AND LIVER DISEASE	FAPI PET/CT research progress in digestive system tumours	Peng, DS; He, J; Liu, HX; Cao, JP; Wang, YW; Chen, Y	2022	English	Web of Science	34364808	10.1016/j.dld.2021.07.011	Permission required (Web of Science)	Others	Yes	Duplicates (removed)	Excluded
J Nucl Med	Initial Clinical Experience with (90)Y-FAPI-46 Radioligand Therapy for Advanced-Stage Solid Tumors: A Case Series of 9 Patients	Ferdinandus J, Costa PF, Kessler L, Weber M, Hirmas N, Kostbade K, Bauer S, Schuler M, Ahrens M, Schildhaus HU, Rischpler C, Grafe H, Siveke JT, Herrmann K, Fendler WP, Hamacher R.	2022	English	PubMed	34385340	10.2967/jnumed.121.262468	Open (PubMed)	Others	Yes	Other types of articles	Excluded
J Nucl Med	Initial Clinical Experience with (90)Y-FAPI-46 Radioligand Therapy for Advanced-Stage Solid Tumors: A Case Series of 9 Patients	Ferdinandus J, Costa PF, Kessler L, Weber M, Hirmas N, Kostbade K, Bauer S, Schuler M, Ahrens M, Schildhaus HU, Rischpler C, Grafe H, Siveke JT, Herrmann K, Fendler WP, Hamacher R.	2022	English	PubMed	34385340	10.2967/jnumed.121.262468	Open (PubMed)	Others	Yes	Duplicates (removed)	Excluded
Nucl Med Commun	Comparison of 18F-FDG PET/CT and 68Ga-FAPI-04 PET/CT in the staging and restaging of gastric adenocarcinoma	Gündoan C, Kmek H, Can C, Yildirim A, Kaplan , Erdur E, Poyraz K, Güzel Y, Oru Z, akabay B.	2022	English	PubMed	34661379	10.1097/MNM.0000000000001489	Permission required (PubMed)	Article	Yes	Data deficiency	Excluded
INTERNATIONAL JOURNAL OF ONCOLOGY	Curcumin inhibits the cancer-associated fibroblast-derived chemoresistance of gastric cancer through the suppression of the JAK/STAT3 signaling pathway	Ham, IH; Wang, L; Lee, D; Woo, J; Kim, TH; Jeong, HY; Oh, HJ; Choi, KS; Kim, TM; Hur, H	2022	English	Web of Science	35621145	10.3892/ijo.2022.5375	Open (Web of Science)	Article	Yes	Duplicates (removed)	Excluded
NUCLEAR MEDICINE COMMUNICATIONS	Comparison of 18F-FDG PET/CT and 68Ga-FAPI-04 PET/CT in the staging and restaging of gastric adenocarcinoma	Gündogan, C; Kömek, H; Can, C; Yildirim, ÖA; Kaplan, I; Erdur, E; Poyraz, K; Güzel, Y; Oruç, Z; Çakabay, B	2022	English	Web of Science	34661379	10.1097/MNM.0000000000001489	Permission required (Web of Science)	Article	Yes	Duplicates (removed)	Excluded
J Nucl Med	Initial Clinical Experience with 90Y-FAPI-46 Radioligand Therapy for Advanced-Stage Solid Tumors: A Case Series of 9 Patients	Ferdinandus, J; Costa, PF; Kessler, L; Weber, M; Hirmas, N; Kostbade, K; Bauer, S; Schuler, M; Ahrens, M; Schildhaus, HU; Rischpler, C; Grafe, H; Siveke, JT; Herrmann, K; Fendler, WP; Hamacher, R	2022	English	Web of Science	34385340	10.2967/jnumed.121.262468	Open (Web of Science)	Others	Yes	Duplicates (removed)	Excluded
JOURNAL OF NUCLEAR MEDICINE	Initial Clinical Experience with 90Y-FAPI-46 Radioligand Therapy for Advanced-Stage Solid Tumors: A Case Series of 9 Patients	Ferdinandus, J; Costa, PF; Kessler, L; Weber, M; Hirmas, N; Kostbade, K; Bauer, S; Schuler, M; Ahrens, M; Schildhaus, HU; Rischpler, C; Grafe, H; Siveke, JT; Herrmann, K; Fendler, WP; Hamacher, R	2022	English	Web of Science	34385340	10.2967/jnumed.121.262468	Open (Web of Science)	Others	Yes	Duplicates (removed)	Excluded
Clin Nucl Med	68Ga-FAPI PET/CT Detected Non-FDG-Avid Gastric Stromal Tumor	Qiu L, Lan L, Liu H, Deng J, Chen Y.	2022	English	PubMed	34392281	10.1097/RLU.0000000000003856	Permission required (PubMed)	Others	Yes	Duplicates (removed)	Excluded
Oncogene	Extravesicular TIMP-1 is a non-invasive independent prognostic marker and potential therapeutic target in colorectal liver metastases	Rao VS, Gu Q, Tzschentke S, Lin K, Ganig N, Thepkaysone ML, Wong FC, Polster H, Seifert L, Seifert AM, Buck N, Riediger C, Weie J, Gutschner T, Michen S, Temme A, Schneider M, Baenke F, Weitz J, Kahlert C.	2022	English	PubMed	35140332	10.1038/s41388-022-02218-9	Open (PubMed)	Article	No	Irrelevant clinical trials	Excluded
MACROMOLECULAR BIOSCIENCE	Fabrication of a Tailored, Hybrid Extracellular Matrix Composite	Setiawati, A; Jeong, S; Brilian, AI; Lee, SH; Shim, JG; Jung, KH; Shin, K	2022	English	Web of Science	35765216	10.1002/mabi.202200106	Permission required (Web of Science)	Article	No	Irrelevant clinical trials	Excluded
CLINICAL NUCLEAR MEDICINE	68Ga-FAPI PET/CT Detected Non-FDG-Avid Gastric Stromal Tumor	Qiu, L; Lan, LJ; Liu, HX; Deng, J; Chen, Y	2022	English	Web of Science	34392281	10.1097/RLU.0000000000003856	Permission required (Web of Science)	Others	Yes	Other types of articles	Excluded
Clin Nucl Med	Hepatic Lesion of Mucosa-Associated Lymphoid Tissue Lymphoma Revealed by Al18F-NOTA-FAPI-04 PET/CT	Kou, Y; Yao, ZW; Cheng, ZZ	2022	English	Web of Science	34392285	10.1097/RLU.0000000000003863	Permission required (Web of Science)	Others	Yes	Other types of articles	Excluded
Clin Nucl Med	Hepatic Lesion of Mucosa-Associated Lymphoid Tissue Lymphoma Revealed by Al18F-NOTA-FAPI-04 PET/CT	Kou Y, Yao Z, Cheng Z.	2022	English	PubMed	34392285	10.1097/RLU.0000000000003863	Permission required (PubMed)	Others	Yes	Duplicates (removed)	Excluded
PHARMACOLOGY & THERAPEUTICS	Targeting cancer-associated fibroblasts: Challenges, opportunities and future directions	Jenkins, BH; Buckingham, JF; Hanley, CJ; Thomas, GJ	2022	English	Web of Science	35718294	10.1016/j.pharmthera.2022.108231	Open (Web of Science)	Others	No	Other types of articles	Excluded
PHARMACEUTICALS	[99mTc]Tc-iFAP Radioligand for SPECT/CT Imaging of the Tumor Microenvironment: Kinetics, Radiation Dosimetry, and Imaging in Patients	Coria-Domínguez, L; Vallejo-Armenta, P; Luna-Gutiérrez, M; Ocampo-García, B; Gibbens-Bandala, B; García-Pérez, F; Ramírez-Nava, G; Santos-Cuevas, C; Ferro-Flores, G	2022	English	Web of Science	35631416	10.3390/ph15050590	Open (Web of Science)	Article	Yes	Duplicates (removed)	Excluded
Eur J Nucl Med Mol Imaging	FAP imaging in rare cancer entities-first clinical experience in a broad spectrum of malignancies	Dendl K, Finck R, Giesel FL, Kratochwil C, Lindner T, Mier W, Cardinale J, Kesch C, Rhrich M, Rathke H, Gampp H, Ristau J, Adeberg S, Jger D, Debus J, Haberkorn U, Koerber SA.	2022	English	PubMed	34342669	10.1007/s00259-021-05488-9	Open (PubMed)	Article	Yes	Irrelevant clinical trials	Excluded
CANCER IMMUNOLOGY IMMUNOTHERAPY	Tumor-derived IL-8 facilitates lymph node metastasis of gastric cancer via PD-1 up-regulation in CD8+ T cells	Li, X; Zhai, J; Shen, YK; Zhang, TC; Wang, YH; He, YI; You, Q; Shen, LZ	2022	English	Web of Science	35633411	10.1007/s00262-022-03223-3	Open (Web of Science)	Article	Yes	Duplicates (removed)	Excluded
Mol Imaging Biol	Comparison of 68Ga-FAPI PET/CT and 18FDG PET/CT Modalities in Gastrointestinal System Malignancies with Peritoneal Involvement	Elboga, U; Sahin, E; Kus, T; Cayirli, YB; Aktas, G; Okuyan, M; Cinkir, HY; Teker, F; Sever, ON; Aytekin, A; Yilmaz, L; Aytekin, A; Cimen, U; Mumcu, V; Kilbas, B; Eryilmaz, K; Cakici, D; Celen, YZ	2022	English	Web of Science	35411447	10.1007/s11307-022-01729-x	Permission required (Web of Science)	Article	Yes	Duplicates (removed)	Excluded
MOLECULAR IMAGING AND BIOLOGY	Comparison of 68Ga-FAPI PET/CT and 18FDG PET/CT Modalities in Gastrointestinal System Malignancies with Peritoneal Involvement	Elboga, U; Sahin, E; Kus, T; Cayirli, YB; Aktas, G; Okuyan, M; Cinkir, HY; Teker, F; Sever, ON; Aytekin, A; Yilmaz, L; Aytekin, A; Cimen, U; Mumcu, V; Kilbas, B; Eryilmaz, K; Cakici, D; Celen, YZ	2022	English	Web of Science	35411447	10.1007/s11307-022-01729-x	Permission required (Web of Science)	Article	Yes	Duplicates (removed)	Excluded
Drug Metab Dispos	Direct and Sequential Bioactivation of Pemigatinib to Reactive Iminium Ion Intermediates Culminates in Mechanism-Based Inactivation of Cytochrome P450 3A	Tang LWT, Wei W, Verma RK, Koh SK, Zhou L, Fan H, Chan ECY.	2022	English	PubMed	35153194	10.1124/dmd.121.000804	Permission required (PubMed)	Article	No	Fundamental experimental study	Excluded
J Nucl Med	Feasibility, Biodistribution, and Preliminary Dosimetry in Peptide-Targeted Radionuclide Therapy of Diverse Adenocarcinomas Using (177)Lu-FAP-2286: First-in-Humans Results	Baum RP, Schuchardt C, Singh A, Chantadisai M, Robiller FC, Zhang J, Mueller D, Eismant A, Almaguel F, Zboralski D, Osterkamp F, Hoehne A, Reineke U, Smerling C, Kulkarni HR.	2022	English	PubMed	34168013	10.2967/jnumed.120.259192	Open (PubMed)	Article	No	Irrelevant clinical trials	Excluded
CANCERS	The Desmoplastic Stroma of Pancreatic Cancer: Multilayered Levels of Heterogeneity, Clinical Significance, and Therapeutic Opportunities	Masugi, Y	2022	English	Web of Science	35805064	10.3390/cancers14133293	Open (Web of Science)	Others	No	Other types of articles	Excluded
FRONTIERS IN ONCOLOGY	Targeting Tumour-Associated Fibroblasts in Cancers	Shah, KR; Mallik, SB; Gupta, P; Iyer, A	2022	English	Web of Science	35814453	10.3389/fonc.2022.908156	Open (Web of Science)	Others	No	Other types of articles	Excluded
CELL METABOLISM	FGF1 and insulin control lipolysis by convergent pathways	Sancar, G; Liu, SH; Gasser, E; Alvarez, JG; Moutos, C; Kim, K; van Zutphen, T; Wang, YH; Huddy, TF; Ross, B; Dai, Y; Zepeda, D; Collins, B; Tilley, E; Kolar, MJ; Yu, RT; Atkins, AR; van Dijk, TH; Saghatelian, A; Jonker, JW; Downes, M; Evans, RM	2022	English	Web of Science	34986332	10.1016/j.cmet.2021.12.004	Open (Web of Science)	Article	No	Irrelevant clinical trials	Excluded
Molecules	Comparison of Fatty Acid Contents and MMP-1 Inhibitory Effects of the Two Antarctic Fish, Notothenia rossii and Champsocephalus gunnari	Lee S, Koo MH, Han DW, Kim IC, Lee JH, Kim JH, Sultana R, Kim SY, Youn UJ, Kim JH.	2022	English	PubMed	35889426	10.3390/molecules27144554	Open (PubMed)	Article	Yes	Duplicates (removed)	Excluded
J Med Chem	Discovery of 1,6-Naphthyridin-2(1H)-one Derivatives as Novel, Potent, and Selective FGFR4 Inhibitors for the Treatment of Hepatocellular Carcinoma	Zhang X, Wang Y, Ji J, Si D, Bao X, Yu Z, Zhu Y, Zhao L, Li W, Liu J.	2022	English	PubMed	35635004	10.1021/acs.jmedchem.1c01977	Permission required (PubMed)	Article	No	Fundamental experimental study	Excluded
JOURNAL OF CELLULAR AND MOLECULAR MEDICINE	FGF21 alleviates acute liver injury by inducing the SIRT1-autophagy signalling pathway	Yang, XN; Jin, ZQ; Lin, DF; Shen, TZ; Zhang, JN; Li, D; Wang, XY; Zhang, C; Lin, ZF; Li, XK; Gong, FH	2022	English	Web of Science	34984826	10.1111/jcmm.17144	Open (Web of Science)	Article	No	Irrelevant clinical trials	Excluded
AMERICAN JOURNAL OF PHYSIOLOGY-ENDOCRINOLOGY AND METABOLISM	FGF21 contributes to metabolic improvements elicited by combination therapy with exenatide and pioglitazone in patients with type 2 diabetes	Samms, RJ; Cheng, CC; Fourcaudot, M; Heikkinen, S; Khattab, A; Adams, J; Cersosimo, E; Triplitt, C; Puckett, C; Tsintzas, K; Adams, AC; Abdul-Ghani, MA; DeFronzo, RA; Norton, L	2022	English	Web of Science	35723225	10.1152/ajpendo.00050.2022	Open (Web of Science)	Article	No	Irrelevant clinical trials	Excluded
Molecules	Comparison of Fatty Acid Contents and MMP-1 Inhibitory Effects of the Two Antarctic Fish, Notothenia rossii and Champsocephalus gunnari	Lee S, Koo MH, Han DW, Kim IC, Lee JH, Kim JH, Sultana R, Kim SY, Youn UJ, Kim JH.	2022	English	PubMed	35889426	10.3390/molecules27144554	Open (PubMed)	Article	Yes	Fundamental experimental study	Excluded
J Med Chem	Discovery of Novel 7-Azaindole Derivatives as Selective Covalent Fibroblast Growth Factor Receptor 4 Inhibitors for the Treatment of Hepatocellular Carcinoma	Zhong Z, Shi L, Fu T, Huang J, Pan Z.	2022	English	PubMed	35549181	10.1021/acs.jmedchem.2c00255	Permission required (PubMed)	Article	No	Fundamental experimental study	Excluded
Phytother Res	Pull the plug: Anti-angiogenesis potential of natural products in gastrointestinal cancer therapy	Ai Y, Zhao Z, Wang H, Zhang X, Qin W, Guo Y, Zhao M, Tang J, Ma X, Zeng J.	2022	English	PubMed	35871532	10.1002/ptr.7492	Permission required (PubMed)	Others	No	Other types of articles	Excluded
JOURNAL OF INFLAMMATION RESEARCH	From Anti-HER-2 to Anti-HER-2-CAR-T Cells: An Evolutionary Immunotherapy Approach for Gastric Cancer	Sun, JG; Li, XJ; Chen, P; Gao, YS	2022	English	Web of Science	35873388	10.2147/JIR.S368138	Open (Web of Science)	Others	No	Other types of articles	Excluded
Mol Imaging Biol	Head-to-Head Comparison of [(68) Ga]Ga-FAPI-46-PET/CT and [(18)F]F-FDG-PET/CT for Radiotherapy Planning in Head and Neck Cancer	Wegen S, van Heek L, Linde P, Claus K, Akuamoa-Boateng D, Baues C, Sharma SJ, Schomäcker K, Fischer T, Roth KS, Klußmann JP, Marnitz S, Drzezga A, Kobe C.	2022	English	PubMed	35771317	10.1007/s11307-022-01749-7	Permission required (PubMed)	Article	Yes	Other types of tumors	Excluded
Mol Imaging Biol	Head-to-Head Comparison of [68Ga]Ga-FAPI-46-PET/CT and [18F]F-FDG-PET/CT for Radiotherapy Planning in Head and Neck Cancer	Wegen, S; van Heek, L; Linde, P; Claus, K; Akuamoa-Boateng, D; Baues, C; Sharma, SJ; Schomäcker, K; Fischer, T; Roth, KS; Klussmann, JP; Marnitz, S; Drzezga, A; Kobe, C	2022	English	Web of Science	35771317	10.1007/s11307-022-01749-7	Open (Web of Science)	Article	Yes	Duplicates (removed)	Excluded
CLINICAL & TRANSLATIONAL ONCOLOGY	Synergistic effects of radiotherapy and targeted immunotherapy in improving tumor treatment efficacy: a review	Dar, TB; Biteghe, FAN; Kakar-Bhanot, R; Aniogo, EC; Malindi, Z; Akinrinmade, OA; Chalomie, NET; Kombe, AJK; Angone, SA; Ndong, JMN; Ndong, JD	2022	English	Web of Science	35913663	10.1007/s12094-022-02888-7	Permission required (Web of Science)	Others	No	Other types of articles	Excluded
CYTOKINE & GROWTH FACTOR REVIEWS	Cancer-associated fibroblasts: Vital suppressors of the immune response in the tumor microenvironment	Xiang, X; Niu, YR; Wang, ZH; Ye, LL; Peng, WB; Zhou, Q	2022	English	Web of Science	35918210	10.1016/j.cytogfr.2022.07.006	Permission required (Web of Science)	Others	No	Other types of articles	Excluded
Nat Commun	Fibroblast activation protein activated antifibrotic peptide delivery attenuates fibrosis in mouse models of liver fibrosis	Lee J, Byun J, Shim G, Oh YK.	2022	English	PubMed	35314685	10.1038/s41467-022-29186-8	Open (PubMed)	Article	Yes	Irrelevant clinical trials	Excluded
Eur J Nucl Med Mol Imaging	Comparison of the diagnostic efficacy of (68) Ga-FAPI-04 PET/MR and (18)F-FDG PET/CT in patients with pancreatic cancer	Zhang Z, Jia G, Pan G, Cao K, Yang Q, Meng H, Yang J, Zhang L, Wang T, Cheng C, Zuo C.	2022	English	PubMed	35243518	10.1007/s00259-022-05729-5	Permission required (PubMed)	Article	Yes	Duplicates (removed)	Excluded
Stem Cell Res Ther	Drug metabolic activity is a critical cell-intrinsic determinant for selection of hepatocytes during long-term culture	Akiyama S, Saku N, Miyata S, Ite K, Toyoda M, Kimura T, Kuroda M, Nakazawa A, Kasahara M, Nonaka H, Kamiya A, Kiyono T, Kobayshi T, Murakami Y, Umezawa A.	2022	English	PubMed	35279203	10.1186/s13287-022-02776-5	Open (PubMed)	Article	No	Fundamental experimental study	Excluded
Eur J Nucl Med Mol Imaging	Comparison of the diagnostic efficacy of (68) Ga-FAPI-04 PET/MR and (18)F-FDG PET/CT in patients with pancreatic cancer	Zhang Z, Jia G, Pan G, Cao K, Yang Q, Meng H, Yang J, Zhang L, Wang T, Cheng C, Zuo C.	2022	English	PubMed	35243518	10.1007/s00259-022-05729-5	Open (PubMed)	Article	Yes	Included in the analysis	Accepted
Eur J Nucl Med Mol Imaging	Comparison of the diagnostic efficacy of 68Ga-FAPI-04 PET/MR and 18F-FDG PET/CT in patients with pancreatic cancer	Zhang, ZY; Jia, GR; Pan, GX; Cao, K; Yang, QQ; Meng, HY; Yang, J; Zhang, L; Wang, T; Cheng, C; Zuo, CJ	2022	English	Web of Science	35243518	10.1007/s00259-022-05729-5	Permission required (Web of Science)	Article	Yes	Duplicates (removed)	Excluded
EUROPEAN JOURNAL OF NUCLEAR MEDICINE AND MOLECULAR IMAGING	Comparison of the diagnostic efficacy of 68Ga-FAPI-04 PET/MR and 18F-FDG PET/CT in patients with pancreatic cancer	Zhang, ZY; Jia, GR; Pan, GX; Cao, K; Yang, QQ; Meng, HY; Yang, J; Zhang, L; Wang, T; Cheng, C; Zuo, CJ	2022	English	Web of Science	35243518	10.1007/s00259-022-05729-5	Permission required (Web of Science)	Article	Yes	Duplicates (removed)	Excluded
Front Oncol	Fibroblast Activation Protein Specific Optical Imaging in Non-Small Cell Lung Cancer	Mathieson L, O'Connor RA, Stewart H, Shaw P, Dhaliwal K, Williams GOS, Megia-Fernandez A, Akram AR.	2022	English	PubMed	35359378	10.3389/fonc.2022.834350	Open (PubMed)	Article	Yes	Irrelevant clinical trials	Excluded
CLINICAL CANCER RESEARCH	Fibroblast Activation Protein Triggers Release of Drug Payload from Non-internalizing Small Molecule Drug Conjugates in Solid Tumors	Zana, A; Galbiati, A; Gilardoni, E; Bocci, M; Millul, J; Sturm, T; Stucchi, R; Elsayed, A; Nadal, L; Cirillo, M; Roll, W; Stegger, L; Asmus, I; Backhaus, P; Schäfers, M; Neri, D; Cazzamalli, S	2022	English	Web of Science	36215129	10.1158/1078-0432.CCR-22-1788	Open (Web of Science)	Article	No	Irrelevant clinical trials	Excluded
Front Cell Dev Biol	Fibroblast Activation Protein-Alpha is a Prognostic Biomarker Associated With Ferroptosis in Stomach Adenocarcinoma	Lyu Z, Li Y, Zhu D, Wu S, Hu F, Zhang Y, Li Y, Hou T.	2022	English	PubMed	35359436	10.3389/fcell.2022.859999	Open (PubMed)	Article	Yes	Irrelevant clinical trials	Excluded
Exp Clin Endocrinol Diabetes	Effect of Aerobic Exercise Training on Circulating Fibroblast Growth Factor-21 Response to Glucose Challenge in Overweight and Obese Men: A Pilot Study	Matsui M, Kosaki K, Myoenzono K, Yoshikawa T, Park J, Kuro-O M, Maeda S.	2022	English	PubMed	35850467	10.1055/a-1902-3872	Permission required (PubMed)	Article	No	Fundamental experimental study	Excluded
PHYSIOLOGY & BEHAVIOR	Fibroblast growth factor 21 and dietary macronutrient intake in female mice	Wu, CT; Larson, KR; Goodson, ML; Ryan, KK	2022	English	Web of Science	36240865	10.1016/j.physbeh.2022.113995	Open (Web of Science)	Article	No	Irrelevant clinical trials	Excluded
Front Oncol	Comparison of Diagnostic Efficacy of [(68)Ga]Ga-FAPI-04 and [(18)F]FDG PET/CT for Staging and Restaging of Gastric Cancer	Zhang S, Wang W, Xu T, Ding H, Li Y, Liu H, Huang Y, Liu L, Du T, Zhao Y, Chen Y, Qiu L.	2022	English	PubMed	35847877	10.3389/fonc.2022.925100	Open (PubMed)	Article	Yes	Included in the analysis	Accepted
J Gastrointest Oncol	Construction of a co-expression network and prediction of metastasis markers in colorectal cancer patients with liver metastasis	Lin, LH; Zeng, XX; Liang, SY; Wang, YZ; Dai, XY; Sun, YC; Wu, Z	2022	English	Web of Science	36388701	10.21037/jgo-22-965	Open (Web of Science)	Article	Yes	Duplicates (removed)	Excluded
FRONTIERS IN ONCOLOGY	Comparison of Diagnostic Efficacy of [68Ga]Ga-FAPI-04 and [18F]FDG PET/CT for Staging and Restaging of Gastric Cancer	Zhang, SM; Wang, W; Xu, TT; Ding, HY; Li, Y; Liu, HP; Huang, YX; Liu, L; Du, T; Zhao, Y; Chen, Y; Qiu, L	2022	English	Web of Science	35847877	10.3389/fonc.2022.925100	Open (Web of Science)	Article	Yes	Duplicates (removed)	Excluded
J Gastrointest Oncol	Construction of a co-expression network and prediction of metastasis markers in colorectal cancer patients with liver metastasis	Lin L, Zeng X, Liang S, Wang Y, Dai X, Sun Y, Wu Z.	2022	English	PubMed	36388701	10.21037/jgo-22-965	Open (PubMed)	Article	Yes	Fundamental experimental study	Excluded
Life (Basel)	Construction of PIK3C3 Transgenic Pig and Its Pathogenesis of Liver Damage	Wang, J; Khan, SU; Cao, P; Chen, X; Wang, FC; Zou, D; Li, HH; Zhao, H; Xu, KX; Jiao, DL; Yang, C; Zhu, FY; Zhang, YX; Su, YH; Cheng, WM; Jia, BY; Qing, YB; Jamal, MA; Zhao, HY; Wei, HJ	2022	English	Web of Science	35629298	10.3390/life12050630	Open (Web of Science)	Article	Yes	Duplicates (removed)	Excluded
Front Oncol	Comparison of (68)Ga-FAPI and (18)F-FDG PET/CT in the Evaluation of Patients With Newly Diagnosed Non-Small Cell Lung Cancer	Wu J, Deng H, Zhong H, Wang T, Rao Z, Wang Y, Chen Y, Zhang C.	2022	English	PubMed	35860594	10.3389/fonc.2022.924223	Open (PubMed)	Article	Yes	Other types of tumors	Excluded
Front Oncol	Comparison of 68Ga-FAPI and 18F-FDG PET/CT in the Evaluation of Patients With Newly Diagnosed Non-Small Cell Lung Cancer	Wu, JH; Deng, H; Zhong, HS; Wang, T; Rao, ZJ; Wang, YW; Chen, Y; Zhang, CY	2022	English	Web of Science	35860594	10.3389/fonc.2022.924223	Open (Web of Science)	Article	Yes	Duplicates (removed)	Excluded
Phytomedicine	Hypericin and its anticancer effects: From mechanism of action to potential therapeutic application	Choudhary N, Collignon TE, Tewari D, Bishayee A.	2022	English	PubMed	35985181	10.1016/j.phymed.2022.154356	Permission required (PubMed)	Others	No	Other types of articles	Excluded
Life (Basel)	Construction of PIK3C3 Transgenic Pig and Its Pathogenesis of Liver Damage	Wang J, Khan SU, Cao P, Chen X, Wang F, Zou D, Li H, Zhao H, Xu K, Jiao D, Yang C, Zhu F, Zhang Y, Su Y, Cheng W, Jia B, Qing Y, Jamal MA, Zhao HY, Wei HJ.	2022	English	PubMed	35629298	10.3390/life12050630	Open (PubMed)	Article	Yes	Fundamental experimental study	Excluded
Front Endocrinol (Lausanne)	Effects of Exercise Intervention on Type 2 Diabetes Patients With Abdominal Obesity and Low Thigh Circumference (EXTEND): Study Protocol for a Randomized Controlled Trial	Liu D, Zhang Y, Wu L, Guo J, Yu X, Yao H, Han R, Ma T, Zheng Y, Gao Q, Fang Q, Zhao Y, Zhao Y, Sun B, Jia W, Li H.	2022	English	PubMed	35903270	10.3389/fendo.2022.937264	Open (PubMed)	Article	No	Fundamental experimental study	Excluded
Biotech Histochem	Effects of metformin on lipopolysaccharide induced inflammation by activating fibroblast growth factor 21	Kar E, Alata , ahntürk V, z S.	2022	English	PubMed	33663305	10.1080/10520295.2021.1894353	Permission required (PubMed)	Article	No	Fundamental experimental study	Excluded
Drug Metab Dispos	Effects of Overexpression of Fibroblast Growth Factor 15/19 on Hepatic Drug Metabolizing Enzymes	Rizzolo D, Kong B, Piekos S, Chen L, Zhong X, Lu J, Shi J, Zhu HJ, Yang Q, Li A, Li L, Wang H, Siemitkowska A, Park C, Kagan L, Guo GL.	2022	English	PubMed	34965924	10.1124/dmd.121.000416	Open (PubMed)	Article	No	Fundamental experimental study	Excluded
EXPERT REVIEW OF CLINICAL IMMUNOLOGY	Combination immunotherapy for pancreatic cancer: challenges and future considerations	Gössling, GCL; Zhen, DB; Pillarisetty, VG; Chiorean, EG	2022	English	Web of Science	36045547	10.1080/1744666X.2022.2120471	Permission required (Web of Science)	Others	No	Other types of articles	Excluded
FRONTIERS IN ENDOCRINOLOGY	Metabolic reprogramming and crosstalk of cancer-related fibroblasts and immune cells in the tumor microenvironment	Zhu, YF; Li, XY; Wang, L; Hong, XW; Yang, J	2022	English	Web of Science	36046791	10.3389/fendo.2022.988295	Open (Web of Science)	Others	No	Other types of articles	Excluded
Br J Pharmacol	Efruxifermin, a long-acting Fc-fusion FGF21 analogue, reduces body weight gain but does not increase sympathetic tone or urine volume in Sprague Dawley rats	Tillman EJ, Brock WJ, Rolph T.	2022	English	PubMed	34773249	10.1111/bph.15725	Open (PubMed)	Article	No	Fundamental experimental study	Excluded
CLINICAL NUCLEAR MEDICINE	18F-FDG and 68Ga-FAPI-04 PET/CT Imaging of a Case With Immunoglobulin G4-Related Disease Presenting as Hepatic Masses	Zhang, ZY; Jiang, H; Zhang, L; Cheng, C; Zuo, CJ	2022	English	Web of Science	36083160	10.1097/RLU.0000000000004377	Permission required (Web of Science)	Others	No	Other types of articles	Excluded
Clin Nucl Med	68Ga-FAPI PET/CT Imaging of Multiple Muscle Metastases of Pancreatic Cancer	Gong W, Yang X, Wu J, Ou L, Zhang C.	2022	English	PubMed	34874351	10.1097/RLU.0000000000003888	Permission required (PubMed)	Others	Yes	Duplicates (removed)	Excluded
Cancer Discov	EGFR Inhibition Potentiates FGFR Inhibitor Therapy and Overcomes Resistance in FGFR2 Fusion-Positive Cholangiocarcinoma	Wu Q, Zhen Y, Shi L, Vu P, Greninger P, Adil R, Merritt J, Egan R, Wu MJ, Yin X, Ferrone CR, Deshpande V, Baiev I, Pinto CJ, McLoughlin DE, Walmsley CS, Stone JR, Gordan JD, Zhu AX, Juric D, Goyal L, Benes CH, Bardeesy N.	2022	English	PubMed	35420673	10.1158/2159-8290.CD-21-1168	Open (PubMed)	Article	No	Fundamental experimental study	Excluded
CLINICAL NUCLEAR MEDICINE	68Ga-FAPI PET/CT Imaging of Multiple Muscle Metastases of Pancreatic Cancer	Gong, WD; Yang, X; Wu, JH; Ou, L; Zhang, CY	2022	English	Web of Science	34874351	10.1097/RLU.0000000000003888	Permission required (Web of Science)	Others	Yes	Other types of articles	Excluded
Theranostics	Fibroblast-specific activation of Rnd3 protects against cardiac remodeling in diabetic cardiomyopathy via suppression of Notch and TGF-β signaling	Zhang, Y; Cao, Y; Zheng, R; Xiong, ZY; Zhu, ZR; Gao, FY; Man, WR; Duan, Y; Lin, J; Zhang, XB; Wu, DX; Jiang, MY; Zhang, X; Li, CY; Gu, XM; Fan, YH; Sun, DD	2022	English	Web of Science	36438502	10.7150/thno.77043	Open (Web of Science)	Article	No	Irrelevant clinical trials	Excluded
J Nucl Med	Correlation of (68)Ga-FAPi-46 PET Biodistribution with FAP Expression by Immunohistochemistry in Patients with Solid Cancers: Interim Analysis of a Prospective Translational Exploratory Study	Mona CE, Benz MR, Hikmat F, Grogan TR, Lueckerath K, Razmaria A, Riahi R, Slavik R, Girgis MD, Carlucci G, Kelly KA, French SW, Czernin J, Dawson DW, Calais J.	2022	English	PubMed	34740953	10.2967/jnumed.121.262426	Open (PubMed)	Article	Yes	Fundamental experimental study	Excluded
Front Chem	Radiosynthesis and First Preclinical Evaluation of the Novel 11C-Labeled FAP Inhibitor 11C-FAPI: A Comparative Study of 11C-FAPIs and (68Ga) Ga-DOTA-FAPI-04 in a High-FAP-Expression Mouse Model	Wang, C; Hu, ZM; Ding, F; Zhao, HT; Du, FQ; Lv, C; Li, LH; Huang, G; Liu, JJ	2022	English	Web of Science	35991604	10.3389/fchem.2022.939160	Open (Web of Science)	Article	Yes	Duplicates (removed)	Excluded
FRONTIERS IN IMMUNOLOGY	Examination of the role of necroptotic damage-associated molecular patterns in tissue fibrosis	Liu, X; Lu, F; Chen, XH	2022	English	Web of Science	36110858	10.3389/fimmu.2022.886374	Open (Web of Science)	Others	No	Other types of articles	Excluded
Acta Pharm Sin B	Emerging role of natural products in cancer immunotherapy	Dong S, Guo X, Han F, He Z, Wang Y.	2022	English	PubMed	35530162	10.1016/j.apsb.2021.08.020	Open (PubMed)	Others	No	Other types of articles	Excluded
J Nucl Med	Correlation of (68)Ga-FAPi-46 PET Biodistribution with FAP Expression by Immunohistochemistry in Patients with Solid Cancers: Interim Analysis of a Prospective Translational Exploratory Study	Mona CE, Benz MR, Hikmat F, Grogan TR, Lueckerath K, Razmaria A, Riahi R, Slavik R, Girgis MD, Carlucci G, Kelly KA, French SW, Czernin J, Dawson DW, Calais J.	2022	English	PubMed	34740953	10.2967/jnumed.121.262426	Open (PubMed)	Article	Yes	Duplicates (removed)	Excluded
JOURNAL OF EXPERIMENTAL & CLINICAL CANCER RESEARCH	Crenigacestat blocking notch pathway reduces liver fibrosis in the surrounding ecosystem of intrahepatic CCA viaTGF-β inhibition	Mancarella, S; Gigante, I; Serino, G; Pizzuto, E; Dituri, F; Valentini, MF; Wang, JX; Chen, X; Armentano, R; Calvisi, DF; Giannelli, G	2022	English	Web of Science	36443822	10.1186/s13046-022-02536-6	Open (Web of Science)	Article	Yes	Duplicates (removed)	Excluded
JOURNAL OF EXPERIMENTAL & CLINICAL CANCER RESEARCH	Crenigacestat blocking notch pathway reduces liver fibrosis in the surrounding ecosystem of intrahepatic CCA viaTGF-β inhibition	Mancarella S, Gigante I, Serino G, Pizzuto E, Dituri F, Valentini MF, Wang J, Chen X, Armentano R, Calvisi DF, Giannelli G.	2022	English	PubMed	36443822	10.1186/s13046-022-02536-6	Open (PubMed)	Article	Yes	Fundamental experimental study	Excluded
Ann Oncol	FIGHT-101, a first-in-human study of potent and selective FGFR 1-3 inhibitor pemigatinib in pan-cancer patients with FGF/FGFR alterations and advanced malignancies	Subbiah V, Iannotti NO, Gutierrez M, Smith DC, Féliz L, Lihou CF, Tian C, Silverman IM, Ji T, Saleh M.	2022	English	PubMed	35176457	10.1016/j.annonc.2022.02.001	Open (PubMed)	Article	Yes	Irrelevant clinical trials	Excluded
ABDOMINAL RADIOLOGY	CT radiomics signature: a potential biomarker for fibroblast activation protein expression in patients with pancreatic ductal adenocarcinoma	Meng, YH; Yu, JY; Zhu, MM; Zhou, J; Li, N; Liu, F; Zhang, H; Fang, X; Li, J; Feng, XC; Wang, L; Jiang, H; Lu, JP; Shao, CW; Bian, Y	2022	English	Web of Science	35451626	10.1007/s00261-022-03512-6	Permission required (Web of Science)	Article	Yes	Duplicates (removed)	Excluded
WORLD JOURNAL OF GASTROENTEROLOGY	Tumor microenvironment in pancreatic ductal adenocarcinoma: Implications in immunotherapy	Smith, C; Zheng, W; Dong, JX; Wang, YH; Lai, JP; Liu, XL; Yin, F	2022	English	Web of Science	36158269	10.3748/wjg.v28.i27.3297	Open (Web of Science)	Others	No	Other types of articles	Excluded
Elife	Cystathionine-β-synthase is essential for AKT-induced senescence and suppresses the development of gastric cancers with PI3K/AKT activation	Zhu H, Chan KT, Huang X, Cerra C, Blake S, Trigos AS, Anderson D, Creek DJ, De Souza DP, Wang X, Fu C, Jana M, Sanij E, Pearson RB, Kang J.	2022	English	PubMed	35758651	10.7554/eLife.71929	Open (PubMed)	Article	No	Fundamental experimental study	Excluded
SCIENCE SIGNALING	Functional and biological heterogeneity of KRASQ61 mutations	Huynh, MV; Hobbs, GA; Schaefer, A; Pierobon, M; Carey, LM; Diehl, JN; DeLiberty, JM; Thurman, RD; Cooke, AR; Goodwin, CM; Cook, JH; Lin, L; Waters, AM; Rashid, NU; Petricoin, EF ; Campbell, SL; Haigis, KM; Simeone, DM; Lyssiotis, CA; Cox, AD; Der, CJ	2022	English	Web of Science	35944066	10.1126/scisignal.abn2694	Open (Web of Science)	Article	No	Irrelevant clinical trials	Excluded
Clin Transl Oncol	Cytokine-driven positive feedback loop organizes fibroblast transformation and facilitates gastric cancer progression	Cao XK, Xie B, Shao Y, Lin J.	2022	English	PubMed	35303266	10.1007/s12094-022-02777-z	Permission required (PubMed)	Article	No	Fundamental experimental study	Excluded
Eur J Nucl Med Mol Imaging	[(18)F]FAPI-42 PET/CT versus [(18)F]FDG PET/CT for imaging of recurrent or metastatic gastrointestinal stromal tumors	Wu C, Zhang X, Zeng Y, Wu R, Ding L, Xia Y, Chen Z, Zhang X, Wang X.	2022	English	PubMed	36040490	10.1007/s00259-022-05955-x	Open (PubMed)	Article	Yes	Included in the analysis	Accepted
CELLS	Role of the Tumor Microenvironment in Regulating Pancreatic Cancer Therapy Resistance	Deng, DY; Patel, R; Chiang, CY; Hou, PP	2022	English	Web of Science	36230914	10.3390/cells11192952	Open (Web of Science)	Others	No	Other types of articles	Excluded
Eur J Nucl Med Mol Imaging	[18F]FAPI-42 PET/CT versus [18F]FDG PET/CT for imaging of recurrent or metastatic gastrointestinal stromal tumors	Wu, CH; Zhang, XH; Zeng, Y; Wu, RB; Ding, L; Xia, YZ; Chen, ZF; Zhang, XS; Wang, XY	2022	English	Web of Science	36040490	10.1007/s00259-022-05955-x	Permission required (Web of Science)	Article	Yes	Duplicates (removed)	Excluded
Clin Nucl Med	177Lu-FAPI Therapy in a Patient With End-Stage Metastatic Pancreatic Adenocarcinoma	Kaghazchi F, Aghdam RA, Haghighi S, Vali R, Adinehpour Z.	2022	English	PubMed	35025800	10.1097/RLU.0000000000004021	Permission required (PubMed)	Others	Yes	Duplicates (removed)	Excluded
CLINICAL NUCLEAR MEDICINE	177Lu-FAPI Therapy in a Patient With End-Stage Metastatic Pancreatic Adenocarcinoma	Kaghazchi, F; Aghdam, RA; Haghighi, S; Vali, R; Adinehpour, Z	2022	English	Web of Science	35025800	10.1097/RLU.0000000000004021	Permission required (Web of Science)	Others	Yes	Other types of articles	Excluded
Contrast Media Mol Imaging	The Application of [(68)Ga]-Labeled FAPI-04 PET/CT for Targeting and Early Detection of Pancreatic Carcinoma in Patient-Derived Orthotopic Xenograft Models	Zhang H, An J, Wu P, Zhang C, Zhao Y, Tan D, Shi C, Ge X.	2022	English	PubMed	36051919	10.1155/2022/6596702	Open (PubMed)	Article	Yes	Fundamental experimental study	Excluded
CONTRAST MEDIA & MOLECULAR IMAGING	The Application of [68Ga]-Labeled FAPI-04 PET/CT for Targeting and Early Detection of Pancreatic Carcinoma in Patient-Derived Orthotopic Xenograft Models	Zhang, H; An, JZ; Wu, PP; Zhang, CQ; Zhao, Y; Tan, DX; Shi, CH; Ge, X	2022	English	Web of Science	36051919	10.1155/2022/6596702	Open (Web of Science)	Article	Yes	Duplicates (removed)	Excluded
Cancer Discov	Futibatinib, an Irreversible FGFR1-4 Inhibitor, in Patients with Advanced Solid Tumors Harboring FGF/FGFR Aberrations: A Phase I Dose-Expansion Study	Meric-Bernstam F, Bahleda R, Hierro C, Sanson M, Bridgewater J, Arkenau HT, Tran B, Kelley RK, Park JO, Javle M, He Y, Benhadji KA, Goyal L.	2022	English	PubMed	34551969	10.1158/2159-8290.CD-21-0697	Open (PubMed)	Article	No	Irrelevant clinical trials	Excluded
Mol Med Rep	Platyconic acid A-induced PPM1A upregulation inhibits the proliferation, inflammation and extracellular matrix deposition of TGF-β1-induced lung fibroblasts	Su, CC; Tang, YF; Wang, C; Huang, HF; Hou, HH	2022	English	Web of Science	36069235	10.3892/mmr.2022.12845	Open (Web of Science)	Article	Yes	Duplicates (removed)	Excluded
JOURNAL OF BIOMEDICAL SCIENCE	Tumor microenvironment: barrier or opportunity towards effective cancer therapy	Tiwari, A; Trivedi, R; Lin, SY	2022	English	Web of Science	36253762	10.1186/s12929-022-00866-3	Open (Web of Science)	Others	No	Other types of articles	Excluded
Eur J Nucl Med Mol Imaging	Gallium-68-labeled fibroblast activation protein inhibitor PET in gastrointestinal cancer: insights into diagnosis and management	Qin C, Song Y, Gai Y, Ruan W, Liu Q, Liu F, Zheng D, Zhang P, Liu H, Zhang T, Tao K, Lan X.	2022	English	PubMed	35657428	10.1007/s00259-022-05847-0	Permission required (PubMed)	Article	Yes	Irrelevant clinical trials	Excluded
CELL SYSTEMS	GCN2 adapts protein synthesis to scavenging-dependent growth	Nofal, M; Wang, T; Yang, LF; Jankowski, CSR; Li, SHJ; Han, SH; Parsons, L; Frese, AN; Gitai, Z; Anthony, TG; Wühr, M; Sabatini, DM; Rabinowitz, JD	2022	English	Web of Science	34706266	10.1016/j.cels.2021.09.014	Open (Web of Science)	Article	No	Irrelevant clinical trials	Excluded
Int Immunopharmacol	Eplerenone inhibits the macrophage-to-myofibroblast transition in rats with UUO-induced type 4 cardiorenal syndrome through the MR/CTGF pathway	Han Y, Xian Y, Gao X, Qiang P, Hao J, Yang F, Shimosawa T, Chang Y, Xu Q.	2022	English	PubMed	36461595	10.1016/j.intimp.2022.109396	Permission required (PubMed)	Article	No	Fundamental experimental study	Excluded
ENVIRONMENTAL SCIENCE AND POLLUTION RESEARCH	Role and mechanism(s) of incretin-dependent therapies for treating diabetes mellitus	Nasr, NE; Sadek, KM	2022	English	Web of Science	35031999	10.1007/s11356-022-18534-2	Permission required (Web of Science)	Others	Yes	Duplicates (removed)	Excluded
CELL DEATH & DISEASE	Cancer-associated fibroblasts in pancreatic ductal adenocarcinoma	Zhang, TY; Ren, YX; Yang, PF; Wang, JF; Zhou, H	2022	English	Web of Science	36284087	10.1038/s41419-022-05351-1	Open (Web of Science)	Others	No	Other types of articles	Excluded
ENVIRONMENTAL SCIENCE AND POLLUTION RESEARCH	Role and mechanism(s) of incretin-dependent therapies for treating diabetes mellitus	Nasr, NE; Sadek, KM	2022	English	Web of Science	35031999	10.1007/s11356-022-18534-2	Permission required (Web of Science)	Others	Yes	Other types of articles	Excluded
Clin Nucl Med	Intense 68Ga-DOTA-FAPI-04 Uptake in Diffuse Sclerotic Skeletal Metastases of Gastric Cancer	Erol Fenerciolu , Beyhan E, Arslan E, ermik TF, Ergül N.	2022	English	PubMed	35044965	10.1097/RLU.0000000000004052	Permission required (PubMed)	Others	Yes	Duplicates (removed)	Excluded
Acta Physiol (Oxf)	EPO synthesis induced by HIF-PHD inhibition is dependent on myofibroblast transdifferentiation and colocalizes with non-injured nephron segments in murine kidney fibrosis	Kobayashi H, Davidoff O, Pujari-Palmer S, Drevin M, Haase VH.	2022	English	PubMed	35491502	10.1111/apha.13826	Open (PubMed)	Article	No	Fundamental experimental study	Excluded
Front Oncol	Non-tumoral uptake of (68)Ga-FAPI-04 PET: A retrospective study	Qi N, Wang H, Wang H, Ren S, You Z, Chen X, Guan Y, Xie F, Hua F, Zhao J.	2022	English	PubMed	36531015	10.3389/fonc.2022.989595	Open (PubMed)	Article	No	Study of benign conditions	Excluded
Front Immunol	Esaxerenone inhibits the macrophage-to-myofibroblast transition through mineralocorticoid receptor/TGF-β1 pathway in mice induced with aldosterone	Qiang P, Hao J, Yang F, Han Y, Chang Y, Xian Y, Xiong Y, Gao X, Liang L, Shimosawa T, Xu Q.	2022	English	PubMed	36148244	10.3389/fimmu.2022.948658	Open (PubMed)	Article	No	Fundamental experimental study	Excluded
MOLECULAR CANCER	Targeting the tumor stroma for cancer therapy	Xu, MS; Zhang, T; Xia, RL; Wei, YQ; Wei, XW	2022	English	Web of Science	36324128	10.1186/s12943-022-01670-1	Open (Web of Science)	Others	No	Other types of articles	Excluded
CLINICAL NUCLEAR MEDICINE	Intense 68Ga-DOTA-FAPI-04 Uptake in Diffuse Sclerotic Skeletal Metastases of Gastric Cancer	Fenercioglu, ÖE; Beyhan, E; Arslan, E; Çermik, TF; Ergül, N	2022	English	Web of Science	35044965	10.1097/RLU.0000000000004052	Permission required (Web of Science)	Others	Yes	Other types of articles	Excluded
Hell J Nucl Med	Al(18)F-NOTA-FAPI-04 outperforms (18)F-FDG PET/CT in imaging for intrahepatic metastasis of hepatocellular carcinoma	Pan B, Cunwang S, Zhu XX.	2022	English	PubMed	36576730	10.1967/s002449912527	Open (PubMed)	Others	No	Other types of articles	Excluded
Bioorg Chem	Design, synthesis, and biological evaluation of quinazoline derivatives with covalent reversible warheads as potential FGFR4 inhibitors	Nie, WW; Lu, Y; Pan, CH; Gao, J; Luo, MX; Du, JM; Wang, J; Luo, PH; Zhu, H; Che, JX; He, QJ; Dong, XW	2022	English	Web of Science	35217375	10.1016/j.bioorg.2022.105673	Permission required (Web of Science)	Article	Yes	Duplicates (removed)	Excluded
Front Oncol	FAPI PET/CT in the Diagnosis of Abdominal and Pelvic Tumors	Yang T, Ma L, Hou H, Gao F, Tao W.	2022	English	PubMed	35059319	10.3389/fonc.2021.797960	Open (PubMed)	Others	Yes	Other types of articles	Excluded
Bioorg Chem	Design, synthesis, and biological evaluation of quinazoline derivatives with covalent reversible warheads as potential FGFR4 inhibitors	Nie W, Lu Y, Pan C, Gao J, Luo M, Du J, Wang J, Luo P, Zhu H, Che J, He Q, Dong X.	2022	English	PubMed	35217375	10.1016/j.bioorg.2022.105673	Permission required (PubMed)	Article	Yes	Fundamental experimental study	Excluded
Pharmacol Res	GIP and GLP-2 together improve bone turnover in humans supporting GIPR-GLP-2R co-agonists as future osteoporosis treatment	Gabe MBN, Skov-Jeppesen K, Gasbjerg LS, Schiellerup SP, Martinussen C, Gadgaard S, Boer GA, Oeke J, Torz LJ, Veedfald S, Svane MS, Bojsen-Mller KN, Madsbad S, Holst JJ, Hartmann B, Rosenkilde MM.	2022	English	PubMed	34995796	10.1016/j.phrs.2022.106058	Permission required (PubMed)	Article	No	Irrelevant clinical trials	Excluded
FRONTIERS IN ONCOLOGY	FAPI PET/CT in the Diagnosis of Abdominal and Pelvic Tumors	Yang, TS; Ma, L; Hou, HD; Gao, F; Tao, WJ	2022	English	Web of Science	35059319	10.3389/fonc.2021.797960	Open (Web of Science)	Others	Yes	Duplicates (removed)	Excluded
Front Genet	The roles of BTG1 mRNA expression in cancers: A bioinformatics analysis	Zheng HC, Xue H, Zhang CY, Shi KH, Zhang R.	2022	English	PubMed	36339000	10.3389/fgene.2022.1006636	Open (PubMed)	Others	No	Other types of articles	Excluded
FRONTIERS IN ONCOLOGY	FAPI PET/CT in the Diagnosis of Abdominal and Pelvic Tumors	Yang, TS; Ma, L; Hou, HD; Gao, F; Tao, WJ	2022	English	Web of Science	35059319	10.3389/fonc.2021.797960	Open (Web of Science)	Others	Yes	Duplicates (removed)	Excluded
FRONTIERS IN IMMUNOLOGY	Tumor microenvironment-mediated immune tolerance in development and treatment of gastric cancer	Liu, YD; Li, CF; Lu, YP; Liu, C; Yang, W	2022	English	Web of Science	36341377	10.3389/fimmu.2022.1016817	Open (Web of Science)	Others	No	Other types of articles	Excluded
Iran J Public Health	Exercise Regulates the Lactate Receptor HCAR1 and ERK1/2-PI3K/Akt Pathways to Promote Cerebral Angiogenesis	Zhang S, Wu F, Zhan L, Lin W, Liang C, Pang Y, Zhang J, Mu Z.	2022	English	PubMed	36415798	10.18502/ijph.v51i10.10988	Open (PubMed)	Article	Yes	Fundamental experimental study	Excluded
Pharmaceutics	Development of Irinotecan Liposome Armed with Dual-Target Anti-Epidermal Growth Factor Receptor and Anti-Fibroblast Activation Protein-Specific Antibody for Pancreatic Cancer Treatment	Lin HJ, Liang TL, Chang YY, Liu DZ, Fan JY, Roffler SR, Lin SY.	2022	English	PubMed	35745775	10.3390/pharmaceutics14061202	Open (PubMed)	Article	Yes	Fundamental experimental study	Excluded
PHARMACEUTICS	Development of Irinotecan Liposome Armed with Dual-Target Anti-Epidermal Growth Factor Receptor and Anti-Fibroblast Activation Protein-Specific Antibody for Pancreatic Cancer Treatment	Lin, HJ; Liang, TL; Chang, YY; Liu, DZ; Fan, JY; Roffler, SR; Lin, SY	2022	English	Web of Science	35745775	10.3390/pharmaceutics14061202	Open (Web of Science)	Article	Yes	Duplicates (removed)	Excluded
CANCERS	Matrix Stiffness Contributes to Cancer Progression by Regulating Transcription Factors	Ishihara, S; Haga, H	2022	English	Web of Science	35205794	10.3390/cancers14041049	Open (Web of Science)	Others	Yes	Other types of articles	Excluded
BIOMOLECULES	Insulin-like Growth Factor-2 (IGF-2) in Fibrosis	Zhu, YH; Chen, L; Song, BY; Cui, ZW; Chen, G; Yu, Z; Song, BQ	2022	English	Web of Science	36358907	10.3390/biom12111557	Open (Web of Science)	Others	No	Other types of articles	Excluded
Cancers (Basel)	Matrix Stiffness Contributes to Cancer Progression by Regulating Transcription Factors	Ishihara S, Haga H.	2022	English	PubMed	35205794	10.3390/cancers14041049	Open (PubMed)	Others	Yes	Duplicates (removed)	Excluded
Proc Natl Acad Sci U S A	Phosphorylation of RXRa mediates the effect of JNK to suppress hepatic FGF21 expression and promote metabolic syndrome	Vernia, S; Lee, A; Kennedy, NJ; Han, MS; Isasa, M; Cavanagh-Kyros, J; Roy, A; Syed, A; Chaudhry, S; Edwards, YJK; Gygi, SP; Gao, GP; Davis, RJ	2022	English	Web of Science	36282921	10.1073/pnas.2210434119	Open (Web of Science)	Article	Yes	Duplicates (removed)	Excluded
Cancer Res	Exploiting LRRC15 as a Novel Therapeutic Target in Cancer	Ray U, Pathoulas CL, Thirusangu P, Purcell JW, Kannan N, Shridhar V.	2022	English	PubMed	35260879	10.1158/0008-5472.CAN-21-3734	Open (PubMed)	Others	Yes	Other types of articles	Excluded
CANCER RESEARCH	Exploiting LRRC15 as a Novel Therapeutic Target in Cancer	Ray, U; Pathoulas, CL; Thirusangu, P; Purcell, JW; Kannan, N; Shridhar, V	2022	English	Web of Science	35260879	10.1158/0008-5472.CAN-21-3734	Open (Web of Science)	Others	Yes	Duplicates (removed)	Excluded
WORLD JOURNAL OF SURGICAL ONCOLOGY	H19 may regulate the immune cell infiltration in carcinogenesis of gastric cancer through miR-378a-5p/SERPINH1 signaling	Li, JX; Han, T; Wang, X; Wang, YC; Chen, X; Chen, WS; Yang, QQ	2022	English	Web of Science	36104825	10.1186/s12957-022-02760-6	Open (Web of Science)	Article	No	Irrelevant clinical trials	Excluded
Clin Nucl Med	68Ga-FAPI and 18F-FDG PET/CT Findings in a Patient With Pancreatic Tuberculosis Mimicking Malignant Tumor	Sun R, Huang Z, Wei J, Zeng C, Chen X.	2022	English	PubMed	35261359	10.1097/RLU.0000000000004099	Permission required (PubMed)	Others	Yes	Duplicates (removed)	Excluded
CLINICAL NUCLEAR MEDICINE	68Ga-FAPI and 18F-FDG PET/CT Findings in a Patient With Pancreatic Tuberculosis Mimicking Malignant Tumor	Sun, R; Huang, ZW; Wei, J; Zeng, CR; Chen, XL	2022	English	Web of Science	35261359	10.1097/RLU.0000000000004099	Permission required (Web of Science)	Others	Yes	Other types of articles	Excluded
Clin Nucl Med	Primary Solitary Tuberculosis in the Hepatic Round Ligament Detected by 68Ga-FAPI PET/CT	Deng, Y; Wu, JH; Xu, CQ; Zhang, W	2022	English	Web of Science	35293356	10.1097/RLU.0000000000004122	Permission required (Web of Science)	Others	Yes	Duplicates (removed)	Excluded
Mol Genet Metab Rep	Expression signature of the Leigh syndrome French-Canadian type	Bchetnia M, Tardif J, Morin C, Laprise C.	2022	English	PubMed	35242578	10.1016/j.ymgmr.2022.100847	Open (PubMed)	Article	No	Fundamental experimental study	Excluded
Clin Nucl Med	Primary Solitary Tuberculosis in the Hepatic Round Ligament Detected by 68Ga-FAPI PET/CT	Deng Y, Wu J, Xu C, Zhang W.	2022	English	PubMed	35293356	10.1097/RLU.0000000000004122	Permission required (PubMed)	Others	Yes	Other types of articles	Excluded
Front Pharmacol	Extracts of Andrographis paniculata (Burm.f.) Nees Leaves Exert Anti-Gout Effects by Lowering Uric Acid Levels and Reducing Monosodium Urate Crystal-Induced Inflammation	Rahmi EP, Kumolosasi E, Jalil J, Buang F, Jamal JA.	2022	English	PubMed	35095497	10.3389/fphar.2021.787125	Open (PubMed)	Article	No	Fundamental experimental study	Excluded
MOLECULAR MEDICINE REPORTS	Insights into the role of STAT3 in intrahepatic cholangiocarcinoma	Yang, RZQ; Song, YH; Shakoor, K; Yi, WM; Peng, C; Liu, SL	2022	English	Web of Science	35302174	10.3892/mmr.2022.12687	Open (Web of Science)	Others	Yes	Duplicates (removed)	Excluded
LABORATORY INVESTIGATION	Hepatocyte-specific fibroblast growth factor 21 overexpression ameliorates high-fat diet-induced obesity and liver steatosis in mice	Yano, K; Yamaguchi, K; Seko, Y; Okishio, S; Ishiba, H; Tochiki, N; Takahashi, A; Kataoka, S; Okuda, K; Liu, Y; Fujii, H; Umemura, A; Moriguchi, M; Okanoue, T; Itoh, Y	2022	English	Web of Science	34732847	10.1038/s41374-021-00680-9	Open (Web of Science)	Article	No	Irrelevant clinical trials	Excluded
Eur J Nucl Med Mol Imaging	Hetero-bivalent agents targeting FAP and PSMA	Boinapally S, Lisok A, Lofland G, Minn I, Yan Y, Jiang Z, Shin MJ, Merino VF, Zheng L, Brayton C, Pomper MG, Banerjee SR.	2022	English	PubMed	35965291	10.1007/s00259-022-05933-3	Permission required (PubMed)	Article	Yes	Irrelevant clinical trials	Excluded
SEMINARS IN CANCER BIOLOGY	Heterogeneity and plasticity of cancer-associated fibroblasts in the pancreatic tumor microenvironment	Boyd, LNC; Andini, KD; Peters, GJ; Kazemier, G; Giovannetti, E	2022	English	Web of Science	33737108	10.1016/j.semcancer.2021.03.006	Open (Web of Science)	Article	No	Irrelevant clinical trials	Excluded
MOLECULAR MEDICINE REPORTS	Insights into the role of STAT3 in intrahepatic cholangiocarcinoma	Yang, RZQ; Song, YH; Shakoor, K; Yi, WM; Peng, C; Liu, SL	2022	English	Web of Science	35302174	10.3892/mmr.2022.12687	Open (Web of Science)	Others	Yes	Other types of articles	Excluded
Front Pharmacol	Inflammation and Cancer: From the Development of Personalized Indicators to Novel Therapeutic Strategies	Ballerini, P; Contursi, A; Bruno, A; Mucci, M; Tacconelli, S; Patrignani, P	2022	English	Web of Science	35308229	10.3389/fphar.2022.838079	Open (Web of Science)	Others	Yes	Duplicates (removed)	Excluded
BMC Cancer	Eribulin normalizes pancreatic cancer-associated fibroblasts by simulating selected features of TGFβ inhibition	Luong T, Cukierman E.	2022	English	PubMed	36461015	10.1186/s12885-022-10330-y	Open (PubMed)	Article	No	Fundamental experimental study	Excluded
Biochim Biophys Acta Gen Subj	HIF1 and DROSHA are involved in MMACHC repression in hypoxia	Kiessling E, Peters F, Ebner LJA, Merolla L, Samardzija M, Baumgartner MR, Grimm C, Froese DS.	2022	English	PubMed	35636712	10.1016/j.bbagen.2022.130175	Open (PubMed)	Article	No	Irrelevant clinical trials	Excluded
J Cell Mol Med	HNRNPC regulates RhoA to induce DNA damage repair and cancer-associated fibroblast activation causing radiation resistance in pancreatic cancer	Xia N, Yang N, Shan Q, Wang Z, Liu X, Chen Y, Lu J, Huang W, Wang Z.	2022	English	PubMed	35277915	10.1111/jcmm.17254	Open (PubMed)	Article	Yes	Irrelevant clinical trials	Excluded
Int J Mol Sci	Human IRP1 Translocates to the Nucleus in a Cell-Specific and Iron-Dependent Manner	Gu W, Fillebeen C, Pantopoulos K.	2022	English	PubMed	36142654	10.3390/ijms231810740	Open (PubMed)	Article	No	Irrelevant clinical trials	Excluded
BIOTECHNOLOGY JOURNAL	Human umbilical cord-derived mesenchymal stem cells affect urea synthesis and the cell apoptosis of human induced hepatocytes by secreting IL-6 in a serum-free co-culture system	Gu, C; Du, WJ; Chai, MM; Jin, ZY; Zhou, Y; Guo, P; Zhou, Y; Tan, WS	2022	English	Web of Science	34378873	10.1002/biot.202100096	Permission required (Web of Science)	Article	No	Irrelevant clinical trials	Excluded
Front Pharmacol	Inflammation and Cancer: From the Development of Personalized Indicators to Novel Therapeutic Strategies	Ballerini P, Contursi A, Bruno A, Mucci M, Tacconelli S, Patrignani P.	2022	English	PubMed	35308229	10.3389/fphar.2022.838079	Open (PubMed)	Others	Yes	Other types of articles	Excluded
BIOMEDICINES	Imaging Cancer-Associated Fibroblasts (CAFs) with FAPi PET	Gilardi L, Airò Farulla LS, Demirci E, Clerici I, Omodeo Salè E, Ceci F.	2022	English	PubMed	35327325	10.3390/biomedicines10030523	Open (PubMed)	Others	Yes	Other types of articles	Excluded
Iran J Public Health	Exercise Regulates the Lactate Receptor HCAR1 and ERK1/2PI3K/Akt Pathways to Promote Cerebral Angiogenesis	Zhang, SC; Wu, F; Zhan, L; Lin, WN; Liang, CM; Pang, Y; Zhang, JW; Mu, Z	2022	English	Web of Science	36415798		Permission required (Web of Science)	Article	Yes	Duplicates (removed)	Excluded
ARCHIVES OF TOXICOLOGY	Human Wharton's Jelly-derived mesenchymal stem cells prevent acetaminophen-induced liver injury in a mouse model unlike human dermal fibroblasts	Umbaugh, DS; Soder, RP; Nguyen, NT; Adelusi, O; Robarts, DR; Woolbright, B; Duan, LQ; Abhyankar, S; Dawn, B; Apte, U; Jaeschke, H; Ramachandran, A	2022	English	Web of Science	36057886	10.1007/s00204-022-03372-5	Open (Web of Science)	Article	No	Irrelevant clinical trials	Excluded
Biomedicines	Imaging Cancer-Associated Fibroblasts (CAFs) with FAPi PET	Gilardi L, Airò Farulla LS, Demirci E, Clerici I, Omodeo Salè E, Ceci F.	2022	English	PubMed	35327325	10.3390/biomedicines10030523	Open (PubMed)	Others	Yes	Duplicates (removed)	Excluded
Biomedicines	Imaging Cancer-Associated Fibroblasts (CAFs) with FAPi PET	Gilardi L, Airò Farulla LS, Demirci E, Clerici I, Omodeo Salè E, Ceci F.	2022	English	PubMed	35327325	10.3390/biomedicines10030523	Open (PubMed)	Others	Yes	Duplicates (removed)	Excluded
Front Genet	Identification and Verification of Potential Biomarkers in Gastric Cancer By Integrated Bioinformatic Analysis	Sun C, Chen Y, Kim NH, Lowe S, Ma S, Zhou Z, Bentley R, Chen YS, Tuason MW, Gu W, Bhan C, Tuason JPW, Thapa P, Cheng C, Zhou Q, Zhu Y.	2022	English	PubMed	35910202	10.3389/fgene.2022.911740	Open (PubMed)	Article	Yes	Irrelevant clinical trials	Excluded
[truncated: 2,141 more rows]
